# Supplementary material for: Elevator-like movements of prestin mediate outer hair cell electromotility
Source: Nat Commun. 2023 Nov 6;14:7145. doi: 10.1038/s41467-023-42489-8 (PMC10628124; doi:10.1038/s41467-023-42489-8)
Supplement: Supplementary file 4 — Source Data [file 41467_2023_42489_MOESM4_ESM.xlsx]

## Sheet: Fig 1B.data
#
# Data from Figure 1B, Principal components and the per/frame cluster assignments
#
# These data come from 6 independent simulations stitched together.
# See the tracking file (TRACKS.csv) for information about the simulation frame, and protein chain.
#
# Each frame corresponds to a 100 picosecond time-step
#
@ 0 PC1
@ 1 PC2
@ 2 PC3
@ 4 Cluster Assignment
7.990273242029333289e+01,5.543464594317655258e-01,-1.827691867875956433e+01,-1.000000000000000000e+00
7.322997636513755992e+01,-6.771493941063347677e+00,-1.840600680700109493e+01,0.000000000000000000e+00
8.351072516219281283e+01,-5.983555245637408149e+00,-1.670822583515328574e+01,-1.000000000000000000e+00
7.390055006284535466e+01,-4.734059528083257362e+00,-1.480595811380504223e+01,0.000000000000000000e+00
7.339632298616831463e+01,-8.867739346663052746e-01,-1.478267042981109292e+01,0.000000000000000000e+00
7.452319921784875589e+01,-1.561045714925995309e+00,-1.347707234194549564e+01,0.000000000000000000e+00
7.448577254004659665e+01,-5.726654842049560656e+00,-1.434072692370117608e+01,-1.000000000000000000e+00
7.152142450515599137e+01,-4.894476345974078768e+00,-1.647805372072595986e+01,0.000000000000000000e+00
7.056244506969419206e+01,2.663563516139655363e+00,-1.412613910037055653e+01,0.000000000000000000e+00
6.786158232474571150e+01,3.369285079032611208e-01,-1.382407398074524885e+01,0.000000000000000000e+00
6.775432697096310619e+01,-2.959334503740879363e+00,-1.243018143970357237e+01,0.000000000000000000e+00
7.324926601992670783e+01,-5.507613073690517780e+00,-1.311069446662953020e+01,0.000000000000000000e+00
6.667575339016642033e+01,-5.338596116260194258e+00,-1.632508436894185166e+01,0.000000000000000000e+00
6.682619552434260868e+01,-2.653829007497937820e+00,-1.615492303458209378e+01,0.000000000000000000e+00
6.569292773384448481e+01,-6.476378161141461476e+00,-1.964418095648739282e+01,0.000000000000000000e+00
6.658209161781883267e+01,-6.904468560545840461e+00,-1.432037407401417717e+01,0.000000000000000000e+00
6.843157433525097133e+01,-1.048781073618616233e+01,-1.621667835974013983e+01,0.000000000000000000e+00
6.595374254805339831e+01,-8.986206234347401178e+00,-1.756299564630301191e+01,0.000000000000000000e+00
6.098064339502176523e+01,-7.465635017604006940e+00,-1.656532261923386784e+01,0.000000000000000000e+00
6.766588780794101865e+01,1.068858484746120219e-01,-1.774028803520991104e+01,0.000000000000000000e+00
6.648225204882702144e+01,-5.305247037502082819e+00,-1.712351665457419259e+01,0.000000000000000000e+00
6.905971334596812028e+01,-2.936093912228618041e+00,-1.892186530212312334e+01,0.000000000000000000e+00
6.198864456575206106e+01,-2.096155762644561715e+00,-1.603145061251950310e+01,0.000000000000000000e+00
5.879010560817643238e+01,-3.582107670480266570e+00,-1.752671491332750975e+01,-1.000000000000000000e+00
6.540538282853019325e+01,-1.049435551749124151e+01,-1.705765070728235955e+01,0.000000000000000000e+00
6.809348366168971722e+01,-6.232171787338005586e+00,-1.449528656796651305e+01,0.000000000000000000e+00
6.335433405701378717e+01,-4.317354776350223133e+00,-1.548308916940910329e+01,0.000000000000000000e+00
5.585106244440527234e+01,-5.176400567731527680e+00,-1.596993136530376489e+01,-1.000000000000000000e+00
5.827601761085288956e+01,3.260339802581196267e+00,-1.385001627342110986e+01,0.000000000000000000e+00
5.691236928664503836e+01,-7.349524069069540033e+00,-1.260100131345953933e+01,0.000000000000000000e+00
5.613208797910014169e+01,1.849362480007893161e+00,-1.463092469443767740e+01,-1.000000000000000000e+00
6.532548331085375537e+01,1.915573613632154393e-01,-1.375273553093582990e+01,0.000000000000000000e+00
6.276060976744266640e+01,-5.995225808840169979e-01,-1.515131300188027730e+01,0.000000000000000000e+00
6.438582217146542064e+01,-1.705321122141338686e+00,-1.828382664017299319e+01,0.000000000000000000e+00
6.134632858697086988e+01,4.543386340880090302e+00,-9.710470988988246788e+00,0.000000000000000000e+00
6.409845153677355256e+01,-5.411172755363325315e+00,-1.202223535682467670e+01,0.000000000000000000e+00
6.231523622476370150e+01,-3.027202046747029751e+00,-1.479482262459711350e+01,0.000000000000000000e+00
6.508907677690305604e+01,-5.706674687809366375e+00,-1.634751758603772132e+01,0.000000000000000000e+00
5.801093028806122476e+01,1.840607105302296764e+00,-1.204740768533111606e+01,0.000000000000000000e+00
6.759652734114864359e+01,-4.271211852594512415e+00,-1.728444109456954081e+01,0.000000000000000000e+00
6.141257427403721181e+01,-1.304173398640873671e+01,-1.740517741813506092e+01,0.000000000000000000e+00
6.168544890164643846e+01,-1.763536822644175883e+00,-1.364589629417520911e+01,0.000000000000000000e+00
6.052884543184406851e+01,-4.786198660051751652e+00,-1.618599582502036327e+01,0.000000000000000000e+00
4.810108006336016473e+01,6.725309539614118037e+00,-1.579975709938351081e+01,-1.000000000000000000e+00
5.522908409652190898e+01,1.543121238519323590e+00,-1.128944804677209923e+01,-1.000000000000000000e+00
5.775788779447974264e+01,-5.454322716929837611e+00,-1.381387995693884996e+01,0.000000000000000000e+00
5.961855884957599727e+01,-3.094284407060903241e+00,-1.573578307558037714e+01,-1.000000000000000000e+00
6.447499301434396557e+01,-6.428972193113478895e+00,-1.171159569509399923e+01,0.000000000000000000e+00
7.056402250167114687e+01,-1.021649737971298499e+01,-1.589338919049829002e+01,0.000000000000000000e+00
6.984324405136783298e+01,-1.037055299069950465e+01,-1.745253209358237001e+01,0.000000000000000000e+00
7.086605128914649754e+01,-2.792444197370194559e+00,-1.729296755379271033e+01,0.000000000000000000e+00
6.307065980569922914e+01,-1.331955395340341575e+00,-1.411241082216963783e+01,0.000000000000000000e+00
6.357903343199001256e+01,2.536298553409514156e+00,-1.462630603895487802e+01,0.000000000000000000e+00
6.227779810852133835e+01,-1.035505388324243103e+00,-1.460535891447257306e+01,0.000000000000000000e+00
6.074736365599891741e+01,3.946094334063761977e+00,-1.183469355631929609e+01,0.000000000000000000e+00
6.458894664116195372e+01,-1.114646185318618876e+01,-1.908990268237567633e+01,0.000000000000000000e+00
6.680279345663171853e+01,-4.184651017159713327e+00,-1.568897521293747666e+01,0.000000000000000000e+00
5.049869785787622334e+01,-2.531728942945615124e+00,-1.133832074257831835e+01,-1.000000000000000000e+00
6.134261621519769392e+01,4.029984272695103620e+00,-1.917902986971420987e+01,0.000000000000000000e+00
6.573786304952282933e+01,-1.263661922525148640e+00,-1.799983729755810202e+01,0.000000000000000000e+00
6.162673802891683295e+01,-1.346580775765238602e+00,-1.756503332010964158e+01,0.000000000000000000e+00
6.727440401610131460e+01,4.278313307893217399e+00,-1.619113008975008583e+01,0.000000000000000000e+00
6.160983886299679568e+01,1.780897923229721957e+00,-1.341465326047499040e+01,0.000000000000000000e+00
6.266749120585898680e+01,-5.425515273769436320e+00,-1.674640374091730166e+01,0.000000000000000000e+00
6.375271647780320450e+01,-2.819932955159259791e+00,-1.658658152469423186e+01,0.000000000000000000e+00
6.311360502947491113e+01,-3.267895757048823846e+00,-1.791862312730164319e+01,0.000000000000000000e+00
7.273558641910730671e+01,-1.763232667978942070e+00,-1.919920485647602604e+01,0.000000000000000000e+00
7.095837583376595603e+01,-5.328522674674001536e+00,-1.800009914066030348e+01,0.000000000000000000e+00
7.455238531292994253e+01,-4.574876035868909341e+00,-1.793141705018083343e+01,0.000000000000000000e+00
6.855397541913376358e+01,-1.122709808536982479e+01,-1.833988683741486625e+01,0.000000000000000000e+00
6.899909085887769322e+01,-5.319610950051908205e+00,-1.650629323544728422e+01,0.000000000000000000e+00
6.569681124119617266e+01,7.187527912929803087e-01,-1.595268777877746480e+01,0.000000000000000000e+00
6.543938526153210944e+01,6.229378922435209187e-01,-1.932590131340621653e+01,0.000000000000000000e+00
6.445528366015501831e+01,-2.003274095016161827e+00,-1.744584761587196198e+01,0.000000000000000000e+00
7.115946152874361985e+01,-5.891266528422170801e+00,-1.800091386606043287e+01,0.000000000000000000e+00
7.414552051288167434e+01,-2.208858855895786455e+00,-1.759189484465684927e+01,0.000000000000000000e+00
6.782516187281049724e+01,-6.501627113057507401e+00,-1.926742902982961780e+01,0.000000000000000000e+00
6.689341582353672777e+01,-1.176623754256314314e+01,-1.553290974976620298e+01,0.000000000000000000e+00
7.216779983023859302e+01,-9.555502869776720587e+00,-1.858969355046453842e+01,0.000000000000000000e+00
7.280499671848599519e+01,-4.051504234296863238e-01,-1.506500330900689910e+01,0.000000000000000000e+00
6.963368988595303222e+01,3.577597911786465357e-01,-1.332319309352136649e+01,0.000000000000000000e+00
7.677317395588822535e+01,8.974150491926646822e-02,-1.600797868918026268e+01,0.000000000000000000e+00
7.753299631360275157e+01,-5.764707708939707409e+00,-1.476814190088398426e+01,-1.000000000000000000e+00
6.915752997322340434e+01,-1.488589256765138646e+00,-1.373672952243775747e+01,0.000000000000000000e+00
7.293362552644086350e+01,-1.992846660082968846e+00,-1.388170689718095296e+01,0.000000000000000000e+00
6.762612192860294158e+01,-1.090188954212548023e+00,-1.842979222857396238e+01,0.000000000000000000e+00
6.842109620759723043e+01,6.106929986413488720e+00,-1.458522223598386169e+01,0.000000000000000000e+00
6.910647424092236690e+01,-2.294409971452952668e+00,-1.195543247112148677e+01,0.000000000000000000e+00
7.138366466582124303e+01,-1.050475212834566019e+00,-1.943995290391590203e+01,0.000000000000000000e+00
6.240943810026475091e+01,-3.872889835114845525e-01,-1.743764600101403062e+01,0.000000000000000000e+00
6.693045432845488563e+01,-3.387150414229020967e+00,-1.576963822683767269e+01,0.000000000000000000e+00
6.394490235895229091e+01,1.173502673214610770e+00,-1.452344013867288020e+01,0.000000000000000000e+00
7.289344132602207083e+01,-2.733032138306914938e+00,-1.847386864394203343e+01,0.000000000000000000e+00
6.930437905944980059e+01,-5.723597525082696480e-01,-1.704460450790666215e+01,0.000000000000000000e+00
6.865430908818208877e+01,-8.927161132928901566e+00,-1.317354694042193763e+01,0.000000000000000000e+00
7.075794136512364219e+01,-6.709853542518933622e+00,-1.474435178305161287e+01,0.000000000000000000e+00
7.083609583581186087e+01,-6.598163308390708970e+00,-1.659614694688956149e+01,0.000000000000000000e+00
6.962721115412797701e+01,-1.807380254652313667e+01,-1.962833671595773666e+01,-1.000000000000000000e+00
6.741971253139334408e+01,-1.203382446110279069e+01,-2.101874164733930428e+01,0.000000000000000000e+00
6.547522476569658068e+01,-9.941420789410535974e+00,-1.809953395280920674e+01,0.000000000000000000e+00
6.668610474454123960e+01,-3.687322652559830605e+00,-1.908034102602024618e+01,0.000000000000000000e+00
6.946100519756571146e+01,-1.116845746001159689e+01,-1.798174729592464871e+01,0.000000000000000000e+00
6.545125702919649768e+01,-9.016927781324520552e+00,-1.732582158086471580e+01,0.000000000000000000e+00
6.429582827027759606e+01,-9.893925372278143726e+00,-2.057738870483303018e+01,0.000000000000000000e+00
6.684250280486870111e+01,-1.096285630196654992e+01,-1.972739864851507363e+01,0.000000000000000000e+00
6.249785868513493625e+01,-6.948210273739922727e+00,-2.072197034544577932e+01,0.000000000000000000e+00
6.051693918160131602e+01,-2.174312718001151890e+00,-2.004731879218580204e+01,0.000000000000000000e+00
6.444935605913434529e+01,-1.093185629918974611e-01,-1.539821947436644223e+01,0.000000000000000000e+00
6.528790700612395881e+01,-1.048257498191311532e+00,-1.550542500367789778e+01,0.000000000000000000e+00
6.668048573075122931e+01,-2.296721075987615990e+00,-1.849802791238190380e+01,0.000000000000000000e+00
6.683301445112724082e+01,-2.589505617662624992e+00,-1.497449869248761800e+01,0.000000000000000000e+00
6.842213954264289555e+01,-4.021473851228753560e+00,-1.437142900322148442e+01,0.000000000000000000e+00
7.097077259115390291e+01,-7.598380886175584159e+00,-1.636491086828542407e+01,0.000000000000000000e+00
6.905054474253799413e+01,-3.707774593917845252e-02,-1.528578925421208012e+01,0.000000000000000000e+00
6.817789661468236773e+01,-1.616048334514113893e+00,-1.489992097089048251e+01,0.000000000000000000e+00
6.650358828623811291e+01,-1.642657868083348127e+00,-1.226294233814720691e+01,0.000000000000000000e+00
6.786557749161522679e+01,-2.354525717502993665e+00,-1.029582153602857097e+01,0.000000000000000000e+00
6.324229310771636392e+01,-4.002946010234968988e+00,-1.032921702732885727e+01,0.000000000000000000e+00
6.791890070869227714e+01,-4.903091923613135172e+00,-1.138971639596281271e+01,0.000000000000000000e+00
6.567573534606526664e+01,-5.204172318668574881e+00,-1.652734891369703973e+01,0.000000000000000000e+00
6.452274475811130117e+01,-7.227735136154812778e+00,-1.843626064502039341e+01,0.000000000000000000e+00
6.478732416349896539e+01,-2.725985110387319832e+00,-1.809876447698176705e+01,0.000000000000000000e+00
6.977140851644591635e+01,-6.267988902421697262e+00,-1.853745763396793578e+01,0.000000000000000000e+00
6.768786478227933401e+01,-2.295485004598392109e+00,-1.205310300085314701e+01,0.000000000000000000e+00
6.542788211888705519e+01,-1.087830604667609435e+01,-1.693087721924407418e+01,0.000000000000000000e+00
6.730943824777943973e+01,-6.198759640695056916e+00,-1.601235350965125193e+01,0.000000000000000000e+00
6.094524838029349212e+01,-9.035602575154539906e+00,-1.599412798422271464e+01,0.000000000000000000e+00
6.454973080443051003e+01,-2.530161494260156463e+00,-1.475485194989663640e+01,0.000000000000000000e+00
7.140223539299915956e+01,-2.058931440082794051e+00,-1.434883972343175884e+01,0.000000000000000000e+00
6.301099118666039800e+01,-2.812008150777467907e+00,-1.032411277083264345e+01,0.000000000000000000e+00
6.011288984891882592e+01,-3.133143953549324401e+00,-1.246759911812574551e+01,0.000000000000000000e+00
6.465861486271532499e+01,3.510144554482215629e+00,-1.623389188303177733e+01,0.000000000000000000e+00
6.265985917371427405e+01,-2.088844850848003531e+00,-1.493965903268464146e+01,0.000000000000000000e+00
5.831662398862592056e+01,9.601619603285064031e+00,-1.050533433547947837e+01,0.000000000000000000e+00
6.102832857684512646e+01,-2.730172992481946892e+00,-1.523008910324050902e+01,0.000000000000000000e+00
6.536565623192163343e+01,-1.361946910144496981e+00,-1.727154910620992467e+01,0.000000000000000000e+00
6.591952879959764289e+01,-1.301526839471804253e+00,-1.479580974996234488e+01,0.000000000000000000e+00
5.525305122225934440e+01,1.167353370842283411e+00,-1.507345914988474078e+01,-1.000000000000000000e+00
6.025027203928959096e+01,1.969432399268083334e+00,-1.654363828440938278e+01,0.000000000000000000e+00
6.580597204449068727e+01,1.903038260896088740e+00,-1.758173097091200177e+01,0.000000000000000000e+00
6.353479941758339322e+01,-4.810824934156670452e+00,-1.828366692335785970e+01,0.000000000000000000e+00
6.007122401413972312e+01,-6.234037047523386832e+00,-1.981100580449085058e+01,0.000000000000000000e+00
6.687427538885197009e+01,-6.427312831036170238e+00,-1.689660636773906788e+01,0.000000000000000000e+00
6.175794213754022621e+01,-7.961136515400188074e+00,-1.604788795558187786e+01,0.000000000000000000e+00
6.850387129561457300e+01,-4.453871468153606017e+00,-1.382376206218901515e+01,0.000000000000000000e+00
6.073155176453511928e+01,-2.548348386300445689e+00,-1.690058083170363545e+01,0.000000000000000000e+00
5.876244954297017387e+01,-6.153857478336348663e+00,-1.503908614084370754e+01,0.000000000000000000e+00
5.633492119768725814e+01,-5.206914830454407728e+00,-1.778363488920706104e+01,-1.000000000000000000e+00
6.762934997021122285e+01,-4.997697852648599337e+00,-1.673097848135948595e+01,0.000000000000000000e+00
7.160676281344906613e+01,-6.184486070949473557e+00,-1.599973772384223203e+01,0.000000000000000000e+00
6.397605157590046332e+01,-8.565694855740821900e-01,-1.863809295474343486e+01,0.000000000000000000e+00
5.933958719101264734e+01,-3.851315361095123180e+00,-1.685918505114199206e+01,-1.000000000000000000e+00
6.041283809244766445e+01,-5.317510374715022969e+00,-1.205119972043475052e+01,0.000000000000000000e+00
5.492607503001434566e+01,-2.253239210012381033e+00,-1.767938128330437308e+01,-1.000000000000000000e+00
6.327499923366056578e+01,-8.140939188413733874e+00,-1.778700060714090370e+01,0.000000000000000000e+00
6.465156693481299044e+01,-5.578261871987359122e+00,-1.648672376810656459e+01,0.000000000000000000e+00
7.256097418054064008e+01,-7.038285807240258762e+00,-1.828061443121324459e+01,0.000000000000000000e+00
6.765739619317619713e+01,-6.900015275770831735e+00,-1.683559368186594085e+01,0.000000000000000000e+00
7.230570816278952861e+01,-5.062108604470379802e+00,-1.599177887899312722e+01,0.000000000000000000e+00
7.223342440921476282e+01,-3.548600261624537566e+00,-1.782104819386482575e+01,0.000000000000000000e+00
7.304069757091492932e+01,-2.530733648557095261e+00,-1.451435899546653197e+01,0.000000000000000000e+00
6.847606395156826409e+01,-3.609293594667981608e+00,-1.609824435113935692e+01,0.000000000000000000e+00
7.690420953390790260e+01,-2.205702581165774223e+00,-1.131240549804336837e+01,0.000000000000000000e+00
7.402305026549855427e+01,-7.815004414971109092e+00,-1.661704354001483708e+01,-1.000000000000000000e+00
7.177687825559014811e+01,-7.546499479039539438e+00,-1.282997199177864189e+01,0.000000000000000000e+00
7.021850176740582583e+01,-7.629085184914815798e+00,-1.266639082245410819e+01,0.000000000000000000e+00
6.325757435478863755e+01,-6.446017043970097227e+00,-1.321797588739711315e+01,0.000000000000000000e+00
6.329209575539788801e+01,-2.930383651075290086e+00,-8.856013831794991020e+00,0.000000000000000000e+00
6.391114546637469118e+01,-2.065912089629001525e+00,-1.102244490760647366e+01,0.000000000000000000e+00
6.787500787524093937e+01,1.971054490083917976e+00,-1.662788048500514293e+01,0.000000000000000000e+00
6.974428208119931583e+01,1.038443590419675377e+00,-1.243369229428010669e+01,0.000000000000000000e+00
6.556906713513902218e+01,7.511109809537741544e-01,-1.166021977161660494e+01,0.000000000000000000e+00
6.469924433256150564e+01,1.242874606416183303e+00,-1.271587387644598444e+01,0.000000000000000000e+00
6.925434651918511975e+01,-3.298013391059354316e+00,-1.565584391212265380e+01,0.000000000000000000e+00
7.234413078463872182e+01,2.345597145833230535e+00,-1.636446636593649018e+01,0.000000000000000000e+00
7.094251651044039875e+01,4.686483819442739396e+00,-1.936676243531907815e+01,0.000000000000000000e+00
6.578217864060734144e+01,-6.881453514228830226e-01,-1.412114003959857911e+01,0.000000000000000000e+00
6.596006851427434015e+01,-6.110956166965698655e-01,-1.399729242721637767e+01,0.000000000000000000e+00
7.303816247725835353e+01,-6.374974194738530997e+00,-1.509316429559719452e+01,0.000000000000000000e+00
7.289476055187476788e+01,6.518047845822944275e+00,-1.651024684574818124e+01,0.000000000000000000e+00
7.117860303235276831e+01,2.730015000396634584e+00,-1.481346406896252077e+01,0.000000000000000000e+00
7.098883937992535209e+01,-4.246626473018683789e+00,-1.387552714736709092e+01,0.000000000000000000e+00
7.996722312527987242e+01,-6.418262631936923590e+00,-1.632529315914928603e+01,-1.000000000000000000e+00
6.914251477261539947e+01,-4.471485341449681350e+00,-1.587025030656199398e+01,0.000000000000000000e+00
7.676013126407869436e+01,-7.692393368980510182e+00,-1.508719156301676456e+01,-1.000000000000000000e+00
7.450603712355687946e+01,-8.967853467790797950e+00,-1.702685066616738752e+01,-1.000000000000000000e+00
7.008581485410094558e+01,-1.041095343488170499e+01,-1.926012980749622372e+01,0.000000000000000000e+00
7.507264784201730379e+01,-7.055950206397857194e+00,-1.415908267366541651e+01,-1.000000000000000000e+00
7.936578359405791616e+01,-9.715864865195882771e+00,-1.747439064966743416e+01,-1.000000000000000000e+00
7.139394324972455763e+01,-4.073678629717389477e+00,-1.582832167537825008e+01,0.000000000000000000e+00
6.863540733983877828e+01,-9.556509740110962881e+00,-1.459321825229687519e+01,0.000000000000000000e+00
7.724862742019837469e+01,-8.296810963534145600e+00,-1.486375794621075208e+01,-1.000000000000000000e+00
7.509992849938525694e+01,-3.968723637418032357e-01,-1.525875054813041487e+01,0.000000000000000000e+00
6.963979826006371354e+01,1.869138843403295169e-02,-1.663970162423453303e+01,0.000000000000000000e+00
7.706633996876122694e+01,-1.329795992559943851e+00,-1.897336187106148131e+01,0.000000000000000000e+00
7.129758477529919958e+01,2.975998737274389683e+00,-1.816603758470992247e+01,0.000000000000000000e+00
7.115304234306358921e+01,-2.943757730710619747e+00,-1.607172921053559023e+01,0.000000000000000000e+00
7.406138119391320629e+01,-4.711697376711470930e+00,-1.443630931419597729e+01,0.000000000000000000e+00
7.615066653060929980e+01,-7.317920755886464512e+00,-1.465072414829438152e+01,-1.000000000000000000e+00
7.017275987370301493e+01,-7.502207006614792562e+00,-1.563468421713842105e+01,0.000000000000000000e+00
7.323674905609553321e+01,-4.897900546196498617e+00,-1.397565696592881679e+01,0.000000000000000000e+00
6.887922896327596334e+01,-7.920938011173920046e+00,-1.490894820808955856e+01,0.000000000000000000e+00
7.284510228750150418e+01,-3.561301595159068523e+00,-1.429800351771131339e+01,0.000000000000000000e+00
7.029313800090406517e+01,-5.544078307381445914e-01,-1.417991848412438571e+01,0.000000000000000000e+00
7.813526314843892351e+01,-5.590412631211415295e+00,-1.189806614080743330e+01,-1.000000000000000000e+00
6.854009027584311298e+01,-1.080232498506461347e+01,-1.527002752833342214e+01,0.000000000000000000e+00
7.008097411396846610e+01,-1.505344830703048364e+00,-1.848596705582187383e+01,0.000000000000000000e+00
7.302836884363647130e+01,-4.368247803862556289e+00,-1.582643911392865022e+01,0.000000000000000000e+00
7.363270666093151817e+01,-4.464201314963366585e+00,-1.692689917730548999e+01,0.000000000000000000e+00
7.222429812075212396e+01,-2.134906488777787992e-02,-1.920148877738461479e+01,0.000000000000000000e+00
6.938860319954781630e+01,-3.720863161771721828e+00,-1.527473287761549514e+01,0.000000000000000000e+00
7.020129134111127200e+01,2.298213299743718796e-01,-1.825546761514737781e+01,0.000000000000000000e+00
6.710606312138823171e+01,-8.035590335623997049e+00,-1.733145319845734633e+01,0.000000000000000000e+00
7.007661712815433930e+01,-6.694518122149333728e+00,-1.891206911307174110e+01,0.000000000000000000e+00
7.113712632041750794e+01,-1.023049795827280306e+01,-1.889137218331739021e+01,0.000000000000000000e+00
6.969278109969832258e+01,-6.629694489782003153e+00,-1.496051307986414791e+01,0.000000000000000000e+00
6.589491290092286135e+01,-5.393475126701530620e+00,-1.710966007567080638e+01,0.000000000000000000e+00
7.197228508629842736e+01,-4.129782012374068501e+00,-1.403959572580641613e+01,0.000000000000000000e+00
6.591217566531332750e+01,6.715137364394863084e+00,-1.662792298267853397e+01,0.000000000000000000e+00
7.275646384256776855e+01,1.022308995176534951e+00,-1.505375573620187879e+01,0.000000000000000000e+00
7.310184401647080676e+01,-9.084104156939953878e-01,-1.429181069166194895e+01,0.000000000000000000e+00
6.953450426592989686e+01,-2.510909430987409596e+00,-1.185469741274718558e+01,0.000000000000000000e+00
7.333894701486021006e+01,-6.644519260830888285e+00,-1.499816491448469158e+01,0.000000000000000000e+00
7.794561790588238637e+01,-2.505578999541801188e+00,-1.496146884319177417e+01,-1.000000000000000000e+00
6.939115606624235966e+01,1.036243906905935708e+00,-1.594098205338156049e+01,0.000000000000000000e+00
6.682301739549960473e+01,-6.232178529979819359e+00,-1.865977405106561449e+01,0.000000000000000000e+00
7.755634902787701890e+01,-8.581588025442261625e+00,-1.902098708025220830e+01,-1.000000000000000000e+00
6.701576602477250333e+01,-2.833272183008024747e+00,-1.555980258358257196e+01,0.000000000000000000e+00
7.622366929621135512e+01,-7.583464319028087708e+00,-1.664541188338616706e+01,-1.000000000000000000e+00
8.130912933119782338e+01,-5.562486242292064453e+00,-1.689444269252032527e+01,-1.000000000000000000e+00
7.277623102652830767e+01,-9.547373310312067929e+00,-1.521389066984869665e+01,-1.000000000000000000e+00
7.725322883588214040e+01,-3.988668948042603191e+00,-1.255904151946546143e+01,-1.000000000000000000e+00
7.934478399293985262e+01,-5.222186209106078891e+00,-1.545614439009777819e+01,-1.000000000000000000e+00
8.112293010840760132e+01,-4.301880754766630233e+00,-1.637583776014152548e+01,-1.000000000000000000e+00
7.532284054317979383e+01,-4.992985438008083143e+00,-1.545886883858726257e+01,-1.000000000000000000e+00
6.592719360156974062e+01,-3.286846694847946004e+00,-1.180415276160664639e+01,0.000000000000000000e+00
6.564257844716442492e+01,-7.788677927355786679e+00,-1.702331751199941223e+01,0.000000000000000000e+00
7.053065489573475588e+01,-5.183550968558796157e+00,-1.654152941710978197e+01,0.000000000000000000e+00
6.956920433353441524e+01,-9.403463089239155082e+00,-1.760040987404910240e+01,0.000000000000000000e+00
7.232355400401048939e+01,-8.673605954264376194e+00,-1.667522576452887506e+01,0.000000000000000000e+00
7.112812886401974311e+01,-1.285490335959051755e+01,-1.663216036459060376e+01,0.000000000000000000e+00
6.860780432009917718e+01,-6.204463244770563435e+00,-1.441955283168416813e+01,0.000000000000000000e+00
6.467054463491173522e+01,-6.817337629357452577e+00,-1.569772239310131212e+01,0.000000000000000000e+00
7.161474691008223203e+01,-7.063801121014302353e+00,-1.950848267542535552e+01,0.000000000000000000e+00
7.252398138718719167e+01,-3.059041699449067675e+00,-1.911037027666383636e+01,0.000000000000000000e+00
7.469357799228734507e+01,-1.443213601832914250e+00,-1.834283999874628179e+01,0.000000000000000000e+00
7.481316767562086056e+01,-4.744281238993401040e+00,-1.999520926805675458e+01,0.000000000000000000e+00
7.080972561263993725e+01,1.095410302255034551e+00,-1.560864465387812317e+01,0.000000000000000000e+00
6.663289382910720349e+01,-1.146772388864122139e+00,-1.659405744491012769e+01,0.000000000000000000e+00
6.825757465889039111e+01,-7.340304928487418223e+00,-1.805377659034835958e+01,0.000000000000000000e+00
7.022095200665748393e+01,-6.775703652674778255e+00,-1.402921085540578439e+01,0.000000000000000000e+00
7.421926521510698649e+01,-7.434849975798542232e+00,-1.965162333209399748e+01,-1.000000000000000000e+00
6.564664948282934631e+01,-6.738987815356531463e+00,-1.648074397519971512e+01,0.000000000000000000e+00
6.682895983788762351e+01,-6.847762757865712757e+00,-1.665078992111032363e+01,0.000000000000000000e+00
6.923959704725396591e+01,-8.362308942657428190e+00,-1.855027640679218237e+01,0.000000000000000000e+00
6.587823645730303213e+01,-1.914767391079857717e+00,-1.599646551007479900e+01,0.000000000000000000e+00
7.693850125065671364e+01,-3.049005019886406931e+00,-1.524418788493509247e+01,-1.000000000000000000e+00
7.402761377900948503e+01,-3.804033012034379269e+00,-1.029893485300618572e+01,0.000000000000000000e+00
7.907179163460611448e+01,2.639880086622453437e+00,-1.251183106373080633e+01,-1.000000000000000000e+00
7.608966111576623348e+01,-3.717362732435540273e+00,-1.291634409508276349e+01,0.000000000000000000e+00
6.977774909860477237e+01,-4.197198497072244905e+00,-1.208483230905070371e+01,0.000000000000000000e+00
6.871913916347838835e+01,-3.350847889326246332e+00,-1.163078135017029879e+01,0.000000000000000000e+00
6.397477517265917868e+01,-4.142391191642644799e-01,-1.167244464423142247e+01,0.000000000000000000e+00
6.993735391461569861e+01,3.515497672405857088e+00,-1.887701837124648918e+01,0.000000000000000000e+00
6.419799200708980891e+01,2.441645374525190704e+00,-1.675599603085831646e+01,0.000000000000000000e+00
7.156289420545581947e+01,6.545962486457366225e+00,-1.506521407794961398e+01,0.000000000000000000e+00
6.786616260605067907e+01,2.192566997806008722e+00,-1.181582247384274176e+01,0.000000000000000000e+00
7.255541628801520915e+01,3.100478324876026814e+00,-1.223579203374893076e+01,0.000000000000000000e+00
7.827850639642116448e+01,4.153053149947451672e+00,-1.461358536575946410e+01,-1.000000000000000000e+00
7.949879029247207995e+01,5.315573521100616539e+00,-1.263149921608683002e+01,-1.000000000000000000e+00
7.400136687453816364e+01,-8.215717395677709645e-01,-1.459542565317457097e+01,0.000000000000000000e+00
7.293826383924849210e+01,-3.660688459090857716e+00,-1.570950303272545590e+01,0.000000000000000000e+00
7.478140476796458813e+01,-2.250895137707900950e+00,-1.809490289978991129e+01,0.000000000000000000e+00
7.300654451941220202e+01,9.789576246985924879e-01,-1.416569749956204483e+01,0.000000000000000000e+00
7.097541533495521549e+01,-1.527993053024268910e+00,-1.738496038772129282e+01,0.000000000000000000e+00
7.334511622619393734e+01,-2.089715880394861003e+00,-1.322332260974735085e+01,0.000000000000000000e+00
7.102490092166839020e+01,-3.787874157957449750e+00,-1.613076063482164457e+01,0.000000000000000000e+00
7.439177012381344412e+01,5.380586929987379641e+00,-1.520122497565036390e+01,0.000000000000000000e+00
7.480279529095221847e+01,5.342996972986554738e+00,-1.469496351289189029e+01,0.000000000000000000e+00
7.781491118199416235e+01,3.630511693334738776e+00,-1.894430020333202691e+01,-1.000000000000000000e+00
7.622997243916982768e+01,1.140129381571548084e+00,-1.803353301399150510e+01,0.000000000000000000e+00
7.242805933356720516e+01,3.028945433425111577e+00,-1.721732157617661940e+01,0.000000000000000000e+00
7.255543307157272181e+01,-1.967634756040613109e+00,-1.585884148769835456e+01,0.000000000000000000e+00
7.706588588033126541e+01,1.534158611626440738e+00,-1.546703264036883319e+01,0.000000000000000000e+00
7.164371232914864152e+01,-1.842387844379181017e+00,-1.787327655022803796e+01,0.000000000000000000e+00
7.087001706197132478e+01,1.853083790747732218e+00,-1.155719359297240700e+01,0.000000000000000000e+00
6.737183060101057208e+01,-2.119093135321771904e+00,-1.791500258916518362e+01,0.000000000000000000e+00
6.878033509884909336e+01,4.377390567568865798e+00,-1.369231211833499628e+01,0.000000000000000000e+00
6.973469907173316074e+01,-1.296043662390996776e+00,-1.486387276105803679e+01,0.000000000000000000e+00
6.821484335893369177e+01,2.469034840795711450e+00,-1.700097059304859570e+01,0.000000000000000000e+00
6.585647132729224040e+01,-9.481946992675615027e-01,-1.456492381895936106e+01,0.000000000000000000e+00
7.002113423489289801e+01,3.066905941112854972e+00,-1.432549650472898151e+01,0.000000000000000000e+00
6.925647773985132005e+01,6.626645357880585507e+00,-1.365658728805279587e+01,0.000000000000000000e+00
5.584146714883412699e+01,3.942898370587675227e+00,-1.326403918035842722e+01,-1.000000000000000000e+00
6.125227840973489890e+01,-5.846923144258790117e+00,-1.585750290694121922e+01,0.000000000000000000e+00
6.525888792306130881e+01,8.814446660785218990e-01,-1.602013671098183423e+01,0.000000000000000000e+00
6.532547482949009066e+01,5.323792878605557277e+00,-1.486222072969096786e+01,0.000000000000000000e+00
6.869600124252727369e+01,3.642788991629889672e+00,-1.407528759579482625e+01,0.000000000000000000e+00
6.856870853786098507e+01,4.058383851587251456e+00,-1.395986286298566625e+01,0.000000000000000000e+00
6.740407534162983438e+01,1.636431070724773118e+00,-1.424802635852170418e+01,0.000000000000000000e+00
7.242643782680285369e+01,-5.778539798061582466e+00,-1.431744211159278279e+01,0.000000000000000000e+00
7.023149244064983066e+01,6.078990208119825489e+00,-7.376220505098641134e+00,0.000000000000000000e+00
6.130150659962005477e+01,9.835025743704603585e+00,-7.905747519706681992e+00,0.000000000000000000e+00
6.099148990564110306e+01,4.717274001516200244e+00,-8.413088018252977918e+00,0.000000000000000000e+00
6.512630215254107213e+01,-1.224998246041042016e+00,-8.548008768985283723e+00,0.000000000000000000e+00
6.519575041745382293e+01,2.284233780196683661e+00,-7.829584367548480195e+00,0.000000000000000000e+00
6.926945378578774637e+01,-1.390115501194595815e+00,-1.412580010065016900e+01,0.000000000000000000e+00
6.386284597959544129e+01,1.546101968743500699e-01,-1.283018176276624622e+01,0.000000000000000000e+00
6.359062099925081668e+01,2.839321301026020539e+00,-1.292202354700443223e+01,0.000000000000000000e+00
5.808986950844317221e+01,1.992865083966544493e+00,-1.217368842309047317e+01,0.000000000000000000e+00
6.500631775952219016e+01,2.436922789926267541e+00,-1.285373491238497934e+01,0.000000000000000000e+00
6.500461764574028223e+01,3.740517216786609200e+00,-1.121642218968934479e+01,0.000000000000000000e+00
6.826947943645933492e+01,2.026483588861655694e+00,-8.871388933812729860e+00,0.000000000000000000e+00
6.915708982928283888e+01,-2.118953083971166773e+00,-1.293429255789202337e+01,0.000000000000000000e+00
6.782334635963589164e+01,3.487971044465172810e+00,-1.096350487438890653e+01,0.000000000000000000e+00
7.557556041219503129e+01,-1.612048892019080082e+00,-1.057122474405544388e+01,0.000000000000000000e+00
7.583893403816280454e+01,-2.416347349461726690e+00,-1.309214000194016414e+01,0.000000000000000000e+00
7.495949814345473783e+01,1.644659413173327200e+00,-1.396665332370660551e+01,0.000000000000000000e+00
7.246923532354878716e+01,3.796695870153687480e+00,-1.350807589751727988e+01,0.000000000000000000e+00
6.878135178858421739e+01,1.675355521950439686e+00,-1.290986002865460058e+01,0.000000000000000000e+00
6.703569893861205742e+01,1.871302428043174260e+00,-1.034011395989915982e+01,0.000000000000000000e+00
6.953322536971074896e+01,-6.178612306337744053e-01,-1.158505684358323151e+01,0.000000000000000000e+00
6.699205720170840550e+01,-4.328681901302177337e+00,-1.493135176875065717e+01,0.000000000000000000e+00
7.089023188567203704e+01,-3.528629869287212006e+00,-1.550856337760122372e+01,0.000000000000000000e+00
6.604957177324641293e+01,-3.446136945816819619e+00,-1.566497496416593727e+01,0.000000000000000000e+00
6.605679030071507896e+01,-1.718939308064678428e+00,-1.417320387694667083e+01,0.000000000000000000e+00
7.465762869644247246e+01,-6.325037888311006995e+00,-1.419622295466369089e+01,-1.000000000000000000e+00
6.982067923279183219e+01,-5.841655278942271323e+00,-1.398677230103156255e+01,0.000000000000000000e+00
7.721205394284791623e+01,-2.373441841891772874e+00,-1.442290839957466630e+01,-1.000000000000000000e+00
8.411598562726361195e+01,-4.827876555592424346e+00,-1.771610781118949518e+01,-1.000000000000000000e+00
7.102284784919561389e+01,-7.652943886808750484e+00,-1.480080517398632267e+01,0.000000000000000000e+00
7.646629665056018155e+01,-4.400498450843955744e+00,-1.396590375332717571e+01,-1.000000000000000000e+00
7.241492299160977097e+01,-2.126468511185662269e+00,-1.578213717422684859e+01,0.000000000000000000e+00
7.163933385922092612e+01,1.446948230599135687e+00,-1.818866671424731862e+01,0.000000000000000000e+00
7.345152519731928464e+01,-3.956771713303025573e-01,-1.931202014209325668e+01,0.000000000000000000e+00
7.773990366426440346e+01,-5.486543834635219774e+00,-1.940572049065349347e+01,-1.000000000000000000e+00
7.516281621733087093e+01,-3.997886018144506615e+00,-1.861644184111718658e+01,0.000000000000000000e+00
7.701441798072555400e+01,-5.453497846034366603e+00,-1.577728409520844011e+01,-1.000000000000000000e+00
7.345279239954570016e+01,-4.156393725293628272e+00,-1.997658869589133346e+01,0.000000000000000000e+00
7.716579954435390221e+01,1.186435978053614893e+00,-1.987411099011448812e+01,0.000000000000000000e+00
7.777351837730667228e+01,-3.676368900514992433e-01,-1.605667591952641970e+01,-1.000000000000000000e+00
7.587762864818903097e+01,4.114843359019582536e+00,-1.794328163137448229e+01,0.000000000000000000e+00
7.654055292997124127e+01,-5.925239939370300135e+00,-1.906129011624311431e+01,-1.000000000000000000e+00
7.946787661563855920e+01,-2.683456929358999155e+00,-1.834896371627417366e+01,-1.000000000000000000e+00
7.604456790481762596e+01,1.601019564905156178e+00,-1.728936234302772945e+01,0.000000000000000000e+00
7.283518311774921017e+01,-3.845187951547826000e-01,-1.505436002965339171e+01,0.000000000000000000e+00
7.077131518003697863e+01,-5.100694448191234187e-02,-1.731339764996856800e+01,0.000000000000000000e+00
6.653795576817496737e+01,1.588753363363494486e+00,-1.465597595060868841e+01,0.000000000000000000e+00
6.535614550924927357e+01,-4.427182698735790956e-01,-1.640344487651997696e+01,0.000000000000000000e+00
6.481438225624108895e+01,-1.248218957949807972e+00,-1.801029473800706171e+01,0.000000000000000000e+00
6.679882549924649027e+01,-3.101177417380294621e+00,-1.812711502948982556e+01,0.000000000000000000e+00
6.624474170306238818e+01,1.625447214332298440e+00,-1.627414259399435537e+01,0.000000000000000000e+00
6.829750790785681147e+01,-3.807007836550938773e+00,-1.694763897426029686e+01,0.000000000000000000e+00
7.005074226766848255e+01,-3.273527434321326091e+00,-1.687038610189724608e+01,0.000000000000000000e+00
6.937144712288463211e+01,-3.958228169667912688e+00,-1.457141039216033285e+01,0.000000000000000000e+00
6.705970381573288819e+01,5.130711964951953696e+00,-1.538868543487455298e+01,0.000000000000000000e+00
7.301105230327947027e+01,-3.088057727172325073e+00,-1.842459665764277332e+01,0.000000000000000000e+00
6.469056847239785668e+01,7.837054461307833009e-01,-1.536962777268954028e+01,0.000000000000000000e+00
7.498961567656381533e+01,-3.078912834086003247e+00,-1.330508599558737615e+01,0.000000000000000000e+00
7.208944203891896052e+01,-2.535905861852674192e+00,-1.628428345701247437e+01,0.000000000000000000e+00
7.348585360715138393e+01,-5.343368349341954371e+00,-1.887303025952425273e+01,0.000000000000000000e+00
8.009250312181130482e+01,-2.245961853808424280e+00,-1.793382864208775729e+01,-1.000000000000000000e+00
6.874879787506083062e+01,-2.242767119827920208e+00,-1.268387804821152187e+01,0.000000000000000000e+00
6.748099444405684721e+01,1.213469131493559949e+00,-1.322099889395330230e+01,0.000000000000000000e+00
6.669989140907931358e+01,-4.068312957010251196e+00,-1.734409528511741172e+01,0.000000000000000000e+00
6.535952830626884236e+01,1.326478246786879645e+00,-1.361612614648341513e+01,0.000000000000000000e+00
7.017361051989846032e+01,9.767467892621287673e-01,-1.599635580365546517e+01,0.000000000000000000e+00
6.911197567505639938e+01,-5.597901461809896340e+00,-1.264196603779358519e+01,0.000000000000000000e+00
6.964659730905552237e+01,-5.024147422745408598e+00,-1.807729097132142471e+01,0.000000000000000000e+00
7.732214015589316602e+01,-4.571867135579154251e+00,-1.893052106031914050e+01,-1.000000000000000000e+00
7.133456070290198170e+01,-2.858646596639784931e+00,-1.440015720129112609e+01,0.000000000000000000e+00
7.117703731881117335e+01,3.332717861056228692e+00,-9.849702445248116334e+00,0.000000000000000000e+00
7.566032087058937350e+01,-4.249880629264359833e+00,-1.264448538940259681e+01,0.000000000000000000e+00
7.459785545859185163e+01,-4.018200948000212769e+00,-1.207604524764285614e+01,0.000000000000000000e+00
7.763499620902524612e+01,2.501458977913857407e-01,-1.886510157598954862e+01,-1.000000000000000000e+00
7.514381077747735560e+01,-1.994742848555619563e+00,-1.950542077435051525e+01,0.000000000000000000e+00
7.378903009034956995e+01,1.714990855006016002e+00,-2.303841339243485820e+01,0.000000000000000000e+00
7.295668346733229725e+01,5.030493005706839327e+00,-1.713722003692818419e+01,0.000000000000000000e+00
6.821720554566246619e+01,-6.154266205250404909e+00,-2.083562287830966753e+01,0.000000000000000000e+00
6.637924308944886320e+01,-3.881774207255298759e+00,-1.773373562686776239e+01,0.000000000000000000e+00
7.077465439996827001e+01,-1.685657071133656038e-01,-1.894833723397654524e+01,0.000000000000000000e+00
7.084775856142661610e+01,-3.079881628589213438e+00,-1.928043507068343843e+01,0.000000000000000000e+00
6.756444457875628018e+01,-5.106467906181186400e+00,-2.182853592944930554e+01,0.000000000000000000e+00
6.708789788460238412e+01,2.116052694576102677e+00,-1.539511117872549129e+01,0.000000000000000000e+00
7.197066022742046698e+01,6.250273932192997428e+00,-2.033286567472566020e+01,0.000000000000000000e+00
7.433715553639856921e+01,8.993464543398289601e-01,-2.147777575213986978e+01,0.000000000000000000e+00
7.847129710557540250e+01,4.149439188891936858e+00,-2.239706631576837026e+01,-1.000000000000000000e+00
7.369541122081827211e+01,4.332517144622374694e+00,-1.661736214732267669e+01,0.000000000000000000e+00
7.266274346917852256e+01,6.422232632308300104e-02,-2.339063169516065344e+01,0.000000000000000000e+00
7.673234047477377828e+01,3.043281461367235430e+00,-1.742178844362809897e+01,0.000000000000000000e+00
7.792857387989855056e+01,-3.722495589296528351e-01,-1.899100650521782185e+01,-1.000000000000000000e+00
6.879594486528971231e+01,4.951410363179695295e+00,-1.781779139016743585e+01,0.000000000000000000e+00
7.351098441461979860e+01,-4.034061521391116845e-01,-1.821375086154855083e+01,0.000000000000000000e+00
6.924656424246923336e+01,-3.439368863760903228e-01,-1.884247097181574304e+01,0.000000000000000000e+00
7.108424483591403487e+01,-6.975159299813305402e+00,-1.797270487953912621e+01,0.000000000000000000e+00
7.002297082775261572e+01,-6.222842821219900067e+00,-1.918521866904799111e+01,0.000000000000000000e+00
7.171152179075487254e+01,-3.152869151503964407e+00,-1.962450415484071442e+01,0.000000000000000000e+00
7.064063270934957472e+01,-6.050183485879689016e+00,-1.998938437732881468e+01,0.000000000000000000e+00
7.408969577703270204e+01,1.451628121282632966e+00,-1.963675849284816621e+01,0.000000000000000000e+00
6.945613642203369409e+01,1.540460725918981089e+00,-1.976772268147005462e+01,0.000000000000000000e+00
7.134407525103225112e+01,8.534980623627717033e-01,-1.661072810539554112e+01,0.000000000000000000e+00
6.785044170062286639e+01,4.744033367092470144e+00,-1.678328129912378586e+01,0.000000000000000000e+00
6.368600042047889076e+01,2.068243946044192150e+00,-1.318878593578231850e+01,0.000000000000000000e+00
6.576989831020704003e+01,4.302479709385832685e+00,-1.855791750844237953e+01,0.000000000000000000e+00
6.679420325082399756e+01,-1.311159597074770256e+00,-1.674172326696112023e+01,0.000000000000000000e+00
7.217264071522815527e+01,4.010345207991091954e+00,-1.724686411623698490e+01,0.000000000000000000e+00
7.229685943751459831e+01,1.610352831266929741e+00,-1.758926613371945180e+01,0.000000000000000000e+00
6.970979729189267005e+01,1.659839163180452548e+00,-1.314525209664938288e+01,0.000000000000000000e+00
6.749960236482924358e+01,-2.838372141327494269e+00,-1.700999913527680008e+01,0.000000000000000000e+00
7.223186138834790881e+01,-3.064951774924091321e+00,-1.919527133789303264e+01,0.000000000000000000e+00
6.455980296479951619e+01,-3.872281629970471428e+00,-1.836801826591093700e+01,0.000000000000000000e+00
6.387852894461536124e+01,9.755807702402983228e-01,-2.229485092964506521e+01,0.000000000000000000e+00
6.273740427073323644e+01,2.987549748726006094e+00,-1.773236554345238503e+01,0.000000000000000000e+00
6.547396162868895431e+01,-2.056738552762708228e+00,-1.752408000081328865e+01,0.000000000000000000e+00
6.740752903598668411e+01,-1.226801986515716925e+00,-1.831373752712371683e+01,0.000000000000000000e+00
7.158513554917837496e+01,-3.597640643010341144e+00,-1.855469542380085457e+01,0.000000000000000000e+00
8.127608528564283574e+01,-1.395578727047798173e+00,-1.651148895308426745e+01,-1.000000000000000000e+00
7.177758145240106558e+01,-3.668253947242698487e+00,-2.087368188660743229e+01,0.000000000000000000e+00
7.347247767786140571e+01,-2.182871632054911526e+00,-1.869198089033150723e+01,0.000000000000000000e+00
7.704476815739192830e+01,-7.642322082384561455e+00,-1.917424018519205120e+01,-1.000000000000000000e+00
7.716295680096637000e+01,-2.453003108473431393e+00,-1.687698191426996885e+01,-1.000000000000000000e+00
8.006281195258367234e+01,-1.675209358973893448e+00,-1.980834546038638067e+01,-1.000000000000000000e+00
7.418042414702726717e+01,2.761549740534522623e+00,-1.392648183582024046e+01,0.000000000000000000e+00
6.890322543109830633e+01,5.701306362641854975e+00,-1.630895161725324627e+01,0.000000000000000000e+00
7.064437133739382091e+01,2.632822810878391095e+00,-1.454618304803377704e+01,0.000000000000000000e+00
7.139861037262654975e+01,3.099874877256722616e+00,-1.505999621993071358e+01,0.000000000000000000e+00
6.693662487799632288e+01,5.136733929177625058e+00,-1.616062420509685893e+01,0.000000000000000000e+00
7.431270435689053500e+01,5.453847024786236730e+00,-1.605990120747029692e+01,0.000000000000000000e+00
7.619996943126263034e+01,4.608612476183170159e+00,-1.650879450429057016e+01,0.000000000000000000e+00
7.563013582552096636e+01,-1.197987605849866410e+00,-1.922373160048698892e+01,0.000000000000000000e+00
7.471567240109075669e+01,-4.236345962708705670e+00,-1.961688514258218774e+01,0.000000000000000000e+00
7.249143892375961684e+01,-3.149529492514637763e-01,-1.825112207956736299e+01,0.000000000000000000e+00
7.766982669274833029e+01,1.371977611919996010e+00,-1.836338735942473477e+01,-1.000000000000000000e+00
7.857225488420505144e+01,-6.829922803288185351e-01,-1.678882198340713217e+01,-1.000000000000000000e+00
7.953743978748362053e+01,3.053816944186358295e-01,-2.152689198582251962e+01,-1.000000000000000000e+00
7.781867256840307334e+01,-2.531188034051339741e+00,-2.139197187978387760e+01,-1.000000000000000000e+00
7.308997951978490448e+01,-3.767023842682988288e+00,-1.959399150071073237e+01,0.000000000000000000e+00
7.099550925608829743e+01,-1.436474255737834493e+00,-1.630028903887219371e+01,0.000000000000000000e+00
8.103860693805685855e+01,-3.182397291183615806e+00,-1.488269568114319696e+01,-1.000000000000000000e+00
7.822153850176395906e+01,2.285180714880110209e+00,-2.089386686010906402e+01,-1.000000000000000000e+00
8.508743616903896623e+01,-6.895048114987676335e+00,-1.873657315914579868e+01,-1.000000000000000000e+00
7.480171168649285107e+01,-2.107435566357847900e+00,-1.880685187469911668e+01,0.000000000000000000e+00
7.339097831305369368e+01,-2.929024178755493590e+00,-2.161966728752764055e+01,0.000000000000000000e+00
7.940500331135955037e+01,-4.826419550824502913e+00,-1.890403069273301995e+01,-1.000000000000000000e+00
7.535809009812767556e+01,-6.252984258309540522e+00,-2.144089241712697813e+01,-1.000000000000000000e+00
7.475066736890086361e+01,-2.616071495239996825e+00,-1.952232796455191277e+01,0.000000000000000000e+00
8.115076057654019337e+01,-4.012585848819922418e+00,-1.991307546757429492e+01,-1.000000000000000000e+00
7.536304496547359122e+01,2.294107450311709817e-01,-1.962180246219195467e+01,0.000000000000000000e+00
7.799834702279630960e+01,-7.093323691822623900e+00,-1.825621132656570467e+01,-1.000000000000000000e+00
7.860033396345414758e+01,4.545258481117509852e+00,-1.958291250287610197e+01,-1.000000000000000000e+00
8.338348897170311602e+01,1.236465528224194754e+00,-1.770378425917922982e+01,-1.000000000000000000e+00
8.135995780490996765e+01,2.731671449163834087e+00,-2.012662400614601665e+01,-1.000000000000000000e+00
7.760983022646786367e+01,-9.904815085238802830e-01,-1.963524635693869058e+01,-1.000000000000000000e+00
8.279847143445159929e+01,-1.875468606142769445e-01,-1.396805346744834608e+01,-1.000000000000000000e+00
7.537102480614842648e+01,-6.107041428400877825e-01,-1.542814111868398186e+01,0.000000000000000000e+00
7.822980274987952498e+01,-9.298993738079774918e-01,-1.811808814995903916e+01,-1.000000000000000000e+00
7.474365262622842465e+01,5.133014873838797065e-01,-2.057273256637528647e+01,0.000000000000000000e+00
7.231299288157079275e+01,-2.996042432851937498e+00,-1.718952139456051498e+01,0.000000000000000000e+00
7.607650262498054872e+01,2.974182253173397461e-01,-1.997473506814254307e+01,0.000000000000000000e+00
7.776740728013608361e+01,-3.236590960616208879e+00,-2.143114089250174459e+01,-1.000000000000000000e+00
7.273622136657802173e+01,-2.373337413835206355e+00,-1.961819476475177382e+01,0.000000000000000000e+00
8.072567721399541085e+01,-1.166932239255075165e+00,-1.887964747480468120e+01,-1.000000000000000000e+00
7.847144638811310813e+01,2.843734199686641650e-01,-1.494745646093562996e+01,-1.000000000000000000e+00
7.424059491122281429e+01,3.378690713653055955e+00,-2.025333794340892268e+01,0.000000000000000000e+00
7.734209248872396358e+01,3.347321272564802719e+00,-1.380903406345819029e+01,-1.000000000000000000e+00
8.119997331157695442e+01,-1.989596459121259153e+00,-1.858422106772120941e+01,-1.000000000000000000e+00
7.683957195780290306e+01,2.437264771705510036e+00,-1.832029115046218237e+01,0.000000000000000000e+00
7.825157040447841439e+01,1.109421385929007187e+00,-1.628136918901217101e+01,-1.000000000000000000e+00
8.559215503108426049e+01,-2.248869246361006269e+00,-1.948986691080061107e+01,-1.000000000000000000e+00
7.761049534264159888e+01,1.643256403063040327e-01,-1.926487581032187890e+01,-1.000000000000000000e+00
7.445219370107858481e+01,3.584920102409976383e+00,-1.712398943491212222e+01,0.000000000000000000e+00
7.576817521913650921e+01,7.856136474044724594e+00,-1.517923540750433986e+01,-1.000000000000000000e+00
7.343853638238297776e+01,1.776798498060809806e+00,-1.928430588938962842e+01,0.000000000000000000e+00
7.453385540019137068e+01,2.419910604351688033e+00,-1.992973766808026070e+01,0.000000000000000000e+00
7.539259783189264397e+01,4.503502352937227116e+00,-1.966570716038386379e+01,0.000000000000000000e+00
7.388520177445496984e+01,4.258060356157277182e-01,-2.052952446259114794e+01,0.000000000000000000e+00
7.686745939777102876e+01,5.047295225075634661e+00,-1.501869201329490799e+01,-1.000000000000000000e+00
8.049893235536242742e+01,3.785179540994160874e+00,-1.444381760506930057e+01,-1.000000000000000000e+00
8.136952942877786654e+01,9.725277469914592743e-01,-1.611723293190932083e+01,-1.000000000000000000e+00
7.913350416385033270e+01,1.800799575181537104e+00,-1.784339829553349333e+01,-1.000000000000000000e+00
8.020340953032875575e+01,8.431573154906629952e+00,-1.026004179900877133e+01,-1.000000000000000000e+00
8.179125405515597436e+01,3.652533975116445841e+00,-1.396590753185363276e+01,-1.000000000000000000e+00
7.911307281776262812e+01,3.184071963126549942e+00,-1.771110893595122349e+01,-1.000000000000000000e+00
7.949035209274221359e+01,4.585239003028946492e+00,-1.923593092254441927e+01,-1.000000000000000000e+00
8.023830699156241053e+01,-1.563124421713750323e+00,-1.977108740954517074e+01,-1.000000000000000000e+00
7.921191858635491201e+01,2.085317677747249743e+00,-1.659740208847385645e+01,-1.000000000000000000e+00
8.158777266989348220e+01,7.765767109454625228e+00,-1.480739336913586257e+01,-1.000000000000000000e+00
7.456220455764932353e+01,8.201180827819323227e+00,-1.836425425959735236e+01,0.000000000000000000e+00
7.850191256464829337e+01,7.202820861005962527e+00,-1.377460939118741301e+01,-1.000000000000000000e+00
7.951350368887614195e+01,5.877494555181266733e+00,-1.473404007299749807e+01,-1.000000000000000000e+00
7.838792742046686612e+01,5.498079052740975747e+00,-1.573160843327400116e+01,-1.000000000000000000e+00
7.535004707352922537e+01,2.930030868354462470e+00,-1.766219807489063598e+01,0.000000000000000000e+00
7.992020496808396501e+01,4.568690328503003606e+00,-1.901141347766498768e+01,-1.000000000000000000e+00
7.645090957011004207e+01,2.277153121065822461e+00,-1.930466868156207738e+01,0.000000000000000000e+00
7.196074618836979653e+01,2.988210815756463301e+00,-2.045584052268807795e+01,0.000000000000000000e+00
7.066570520652608423e+01,-8.330378838417403786e-01,-2.049277561960717975e+01,0.000000000000000000e+00
7.726287914999306849e+01,-8.556084331813501587e-01,-2.087457234798491257e+01,0.000000000000000000e+00
7.810324147888454149e+01,-5.157865776839038574e+00,-2.035151732563152294e+01,-1.000000000000000000e+00
7.830230000116181088e+01,-2.811238137588425445e+00,-2.299228621204923328e+01,-1.000000000000000000e+00
7.964312686476509384e+01,-5.155831724310369957e+00,-1.870742171814696775e+01,-1.000000000000000000e+00
7.709267917695500216e+01,1.466617843431278656e+00,-1.895023948633643229e+01,0.000000000000000000e+00
7.918777564602793007e+01,3.164016449855651558e+00,-1.622581857233890190e+01,-1.000000000000000000e+00
7.649942717788280788e+01,2.821371934700276363e+00,-1.648465189522680419e+01,0.000000000000000000e+00
8.188324827265981298e+01,6.201466003114179948e+00,-1.414883914898529405e+01,-1.000000000000000000e+00
7.623702537757068853e+01,5.554919419607205811e+00,-1.487663120320218013e+01,0.000000000000000000e+00
7.779202883622747322e+01,2.802866181898031606e-01,-1.861542508311906730e+01,-1.000000000000000000e+00
7.575427217655774825e+01,-2.671756154575441577e+00,-1.773543374549680607e+01,0.000000000000000000e+00
7.756529162800261190e+01,2.465147417024704080e+00,-1.672447429635644411e+01,-1.000000000000000000e+00
7.569760151229560563e+01,-4.111833107577254065e-01,-1.855548515952586186e+01,0.000000000000000000e+00
7.336648216607510165e+01,1.090933907977939654e+00,-1.479597513887627258e+01,0.000000000000000000e+00
7.325742732586707007e+01,3.605069782297784187e+00,-1.250789709225357171e+01,0.000000000000000000e+00
8.079120545614568982e+01,-1.562310591087379352e+00,-1.794097964069534257e+01,-1.000000000000000000e+00
7.547934957341396967e+01,-4.844271155296691056e-01,-1.715695362792822465e+01,0.000000000000000000e+00
6.771345048339020423e+01,-2.328051861359577757e+00,-2.002696402959212207e+01,0.000000000000000000e+00
6.813813379405331716e+01,2.024807352609993671e+00,-1.328190156069413419e+01,0.000000000000000000e+00
6.815771667307231496e+01,-2.770067114955565124e+00,-1.642060185665069127e+01,0.000000000000000000e+00
7.004846752724446901e+01,1.002839481072147709e+00,-1.169361376211809933e+01,0.000000000000000000e+00
7.430164575653012093e+01,-2.000492069939202366e+00,-1.791612904671996631e+01,0.000000000000000000e+00
7.328210418051619968e+01,-9.102020042734404459e-01,-1.526345628442540558e+01,0.000000000000000000e+00
7.499136614040028803e+01,-4.895080340329819535e+00,-1.752674061421841500e+01,0.000000000000000000e+00
7.559326718622423869e+01,-3.913114557188267284e+00,-1.780622049553439723e+01,0.000000000000000000e+00
7.266132704463414882e+01,-9.635994707804784731e-02,-1.585048609148637766e+01,0.000000000000000000e+00
7.870543506698973601e+01,-7.255937060660140325e-01,-1.672608337628230757e+01,-1.000000000000000000e+00
6.688290171110270421e+01,-5.378951420077864753e+00,-1.989852031921448017e+01,0.000000000000000000e+00
6.983008200831704926e+01,-5.271616860501194601e+00,-1.694270300766369175e+01,0.000000000000000000e+00
7.096317097299154852e+01,-4.072033662012342070e+00,-2.153116399035981487e+01,0.000000000000000000e+00
7.467364827346889911e+01,-6.017324055453106446e+00,-1.913050771996212518e+01,-1.000000000000000000e+00
7.108087691602183611e+01,-3.981776735416380664e+00,-1.536700254223182149e+01,0.000000000000000000e+00
7.322963176461551882e+01,-2.921116588403886105e+00,-1.794550842363304000e+01,0.000000000000000000e+00
7.283932104361225868e+01,-3.067565670263611377e+00,-1.610795132791960071e+01,0.000000000000000000e+00
7.370241063983300478e+01,-5.834699786336316585e+00,-2.062631720222202603e+01,0.000000000000000000e+00
7.456821382264344322e+01,-3.762426931207451197e+00,-1.339562908380923290e+01,0.000000000000000000e+00
6.850350826829502182e+01,-5.702341449753456359e+00,-1.803150347362703698e+01,0.000000000000000000e+00
8.079671699269059104e+01,-3.318475120304053227e+00,-1.750143867229527217e+01,-1.000000000000000000e+00
7.492495288483515026e+01,-7.787261018780291089e+00,-1.757497202806089831e+01,-1.000000000000000000e+00
7.435081326253033751e+01,-9.016760674594777925e+00,-1.968496847830934371e+01,-1.000000000000000000e+00
7.409524151079800447e+01,-5.118647102134532112e+00,-1.963935598919198355e+01,0.000000000000000000e+00
7.848671067387054734e+01,-2.151571681523144264e+00,-1.664771727345846486e+01,-1.000000000000000000e+00
7.489085728232602435e+01,-3.241132368398231378e+00,-1.998141005630824196e+01,0.000000000000000000e+00
7.128896261217397523e+01,-7.772267096503497008e+00,-1.688196558063488695e+01,0.000000000000000000e+00
6.789109873990386745e+01,-4.507101226615324308e+00,-1.739611781120967748e+01,0.000000000000000000e+00
6.837967145523705881e+01,-6.961467683979011056e+00,-2.309384926714175990e+01,0.000000000000000000e+00
6.841677280556460516e+01,-2.222887880957549633e+00,-2.004930358100791921e+01,0.000000000000000000e+00
6.394833256580784564e+01,-3.332382267545159316e+00,-1.913537742359734395e+01,0.000000000000000000e+00
6.128074851383320265e+01,-1.060198614653373994e+01,-2.087741329039132054e+01,0.000000000000000000e+00
6.804894616661258056e+01,-6.984625481513140777e+00,-1.913724982433595301e+01,0.000000000000000000e+00
7.219617868298186636e+01,-9.658548010153894525e-01,-1.647357762920922042e+01,0.000000000000000000e+00
7.014571902659406533e+01,-5.723460563114079136e+00,-1.742534793055233422e+01,0.000000000000000000e+00
6.933326298704622559e+01,-5.182532369495254088e+00,-1.807713521774685361e+01,0.000000000000000000e+00
7.297144635996741613e+01,-9.355385779526267598e+00,-2.334137983423635276e+01,-1.000000000000000000e+00
6.705808473259190805e+01,-8.278985064563949337e+00,-1.814716746669258640e+01,0.000000000000000000e+00
7.019030942016055974e+01,-7.377579169196158304e+00,-1.645659799029260739e+01,0.000000000000000000e+00
7.053002942173152690e+01,-1.320682779606088530e+01,-2.080023430574282273e+01,0.000000000000000000e+00
7.071163927320608877e+01,-1.427246455943948256e+01,-2.717001099075006110e+01,0.000000000000000000e+00
6.649388996109080097e+01,-7.479800680853320394e+00,-2.140985710738588210e+01,0.000000000000000000e+00
7.280174950115083732e+01,-1.292831263200664793e+01,-2.403764422034486969e+01,-1.000000000000000000e+00
6.452303319164296624e+01,-1.562658216924842591e+01,-2.125463824142157065e+01,0.000000000000000000e+00
7.098598572358379499e+01,-1.506405222676622202e+01,-2.386405875051300640e+01,0.000000000000000000e+00
7.030202967843736417e+01,-1.294878839252226044e+01,-2.039230712015688596e+01,0.000000000000000000e+00
6.499539467204353116e+01,-2.393829071413229315e+00,-2.803143238956488403e+01,0.000000000000000000e+00
7.219680840099145769e+01,-1.144317520016792855e+01,-2.435806067157486865e+01,0.000000000000000000e+00
7.039392426442483952e+01,-9.482481709933670899e+00,-2.068841082594975589e+01,0.000000000000000000e+00
7.194896946361654955e+01,-1.657316526650471999e+01,-2.228011306790149249e+01,-1.000000000000000000e+00
7.044159249694790503e+01,-1.438598689507396955e+01,-2.205857739503615278e+01,0.000000000000000000e+00
7.858446289146239394e+01,-1.127098607962505028e+01,-2.239573845811701247e+01,-1.000000000000000000e+00
7.773287002577022520e+01,-4.603760132836629104e+00,-2.019132856119343700e+01,-1.000000000000000000e+00
7.734220166250266004e+01,-9.142808036126943705e+00,-2.226347557441302882e+01,-1.000000000000000000e+00
7.000653838864803902e+01,-5.293440650510469858e+00,-1.829006783752652154e+01,0.000000000000000000e+00
7.226522228630594213e+01,-9.894459168681546402e+00,-2.153306072556804196e+01,0.000000000000000000e+00
6.897225944889773075e+01,-6.670417966166614754e+00,-1.900083471729413986e+01,0.000000000000000000e+00
7.610293326437567885e+01,-7.638341982685536991e+00,-2.128677908468277735e+01,-1.000000000000000000e+00
7.525907369950704151e+01,-9.813403171554755389e+00,-1.926156547274217701e+01,-1.000000000000000000e+00
7.185916248485300173e+01,-5.442709830379544478e+00,-1.453899305496249283e+01,0.000000000000000000e+00
7.026761136566848620e+01,-5.149137212457624457e+00,-1.871338026173454239e+01,0.000000000000000000e+00
7.738287167587523641e+01,-2.851037463364230806e+00,-1.468249536100451813e+01,-1.000000000000000000e+00
7.829613697524624172e+01,-1.597851404988138047e+00,-1.732673681118690112e+01,-1.000000000000000000e+00
7.578105121927590915e+01,2.991927689452865469e+00,-1.596925369509244419e+01,0.000000000000000000e+00
7.072665073906834721e+01,-2.922841782568977642e+00,-1.970410774544919263e+01,0.000000000000000000e+00
7.407681920353576288e+01,-9.693417831512157079e+00,-1.922271432677332470e+01,-1.000000000000000000e+00
6.974634418362948907e+01,-7.859634725791716292e+00,-1.987443230850212572e+01,0.000000000000000000e+00
7.518373405500800288e+01,-3.223864786129551963e+00,-2.118035415506688679e+01,0.000000000000000000e+00
7.719909984091646038e+01,-5.110730495504633986e+00,-2.109763301586541573e+01,-1.000000000000000000e+00
7.408099315358583681e+01,5.404356241061623045e+00,-1.604517805865541646e+01,0.000000000000000000e+00
7.747862762193692276e+01,9.172814853526167767e-01,-2.009543915341032161e+01,-1.000000000000000000e+00
7.596479189083288475e+01,-2.116265564645049224e+00,-1.752699710734055216e+01,0.000000000000000000e+00
7.049108189662565849e+01,6.811160525187141879e+00,-1.672520357175229577e+01,0.000000000000000000e+00
7.100620290662253353e+01,-2.693284861571679789e-01,-1.373341985879659077e+01,0.000000000000000000e+00
7.362975717243701013e+01,2.215178050862298686e-01,-1.409956582478366194e+01,0.000000000000000000e+00
7.018783295034781133e+01,-2.992801625091912499e+00,-1.790386398132856627e+01,0.000000000000000000e+00
7.069006545744699110e+01,-1.334417707890743765e+00,-1.534813170306334129e+01,0.000000000000000000e+00
7.265199947634920363e+01,9.371507049114026211e-01,-1.357350058008864835e+01,0.000000000000000000e+00
8.029970297855840045e+01,-1.405192651932274162e+00,-1.748590176130359453e+01,-1.000000000000000000e+00
8.005407212888390234e+01,2.796284331158793712e-01,-1.433002720428920185e+01,-1.000000000000000000e+00
6.710930914459845553e+01,3.033840364449768234e+00,-1.418107650077124759e+01,0.000000000000000000e+00
7.007379513138879190e+01,-2.347390128512409913e+00,-1.970523407318319542e+01,0.000000000000000000e+00
7.301054016749404241e+01,-1.850323841747342657e+00,-1.729918961949249478e+01,0.000000000000000000e+00
7.487039472609268387e+01,-3.641223493499123887e+00,-1.680795824634678937e+01,0.000000000000000000e+00
7.368590730339207084e+01,-1.067299993081497700e+00,-1.810086244507988340e+01,0.000000000000000000e+00
6.989332248673562731e+01,4.579944917108192293e+00,-1.389007263089915867e+01,0.000000000000000000e+00
7.274341230669472225e+01,3.421199767059572405e+00,-1.817155365614125273e+01,0.000000000000000000e+00
7.237447388296816086e+01,-1.146112416194188244e-01,-1.472317291594791655e+01,0.000000000000000000e+00
7.417415272032495466e+01,2.151996623672808084e+00,-1.534367848813098867e+01,0.000000000000000000e+00
7.206280324802011705e+01,2.874598228769429831e+00,-1.406736189552809080e+01,0.000000000000000000e+00
7.381043480073185492e+01,3.647303787033961964e+00,-1.345713953214754355e+01,0.000000000000000000e+00
7.384109973801761839e+01,-1.463782384200866149e+00,-1.873689622600431548e+01,0.000000000000000000e+00
7.199523293835454751e+01,3.997771892019811979e+00,-1.702027508706055059e+01,0.000000000000000000e+00
7.026857096111875478e+01,3.316620674694725768e-01,-1.682600218379094059e+01,0.000000000000000000e+00
7.804073573349758419e+01,5.821247270990909328e+00,-1.742404621898984374e+01,-1.000000000000000000e+00
7.354389618750718682e+01,1.936362730656036257e+00,-1.570268416112929799e+01,0.000000000000000000e+00
7.825965707451358355e+01,1.333521154889458771e+00,-1.510125867477792028e+01,-1.000000000000000000e+00
7.583155284073669122e+01,7.911095938524757898e+00,-1.460223502576229571e+01,-1.000000000000000000e+00
8.022652584849599577e+01,1.667891294135140257e+00,-1.972430798717931921e+01,-1.000000000000000000e+00
7.692619686200795570e+01,7.168896238944019172e-01,-1.693106944669835912e+01,0.000000000000000000e+00
8.136613511769668605e+01,7.861348218397136156e-01,-1.551686987414361418e+01,-1.000000000000000000e+00
8.070899686642815141e+01,-2.529616126325059167e+00,-1.607120462913557546e+01,-1.000000000000000000e+00
7.817242388869297542e+01,-1.774403548684364118e+00,-1.944714900928256540e+01,-1.000000000000000000e+00
7.011818703928578600e+01,-4.429080923840214012e+00,-1.258142542431160216e+01,0.000000000000000000e+00
7.964623664979232842e+01,-5.315186039384286687e+00,-1.751356260550197419e+01,-1.000000000000000000e+00
7.568747843728844771e+01,-8.030488221126100612e+00,-2.235384212524269643e+01,-1.000000000000000000e+00
8.438216582745332062e+01,-5.197533645699865090e+00,-2.222188563653557836e+01,-1.000000000000000000e+00
7.877532963271094957e+01,-5.488940254522601592e+00,-2.076180004006376834e+01,-1.000000000000000000e+00
7.766356555126573369e+01,-4.691987422334435998e+00,-1.930615179346028754e+01,-1.000000000000000000e+00
8.226001940485876673e+01,-4.282608341966954058e+00,-1.660507447479924537e+01,-1.000000000000000000e+00
8.338470745376459092e+01,-9.878625253307237841e+00,-1.859311974827501857e+01,-1.000000000000000000e+00
7.974762170006320616e+01,-6.826514779506638320e+00,-2.002629369982409102e+01,-1.000000000000000000e+00
7.516521812191319896e+01,-5.774557562598756633e+00,-2.011278320493607197e+01,-1.000000000000000000e+00
7.493557908594725347e+01,-2.259959061481091602e-01,-1.957474887667253327e+01,0.000000000000000000e+00
7.764670609628554132e+01,-9.975118573375542752e+00,-1.975121409753955604e+01,-1.000000000000000000e+00
7.715724043785196784e+01,-1.147549594788607763e+01,-1.984178635244875011e+01,-1.000000000000000000e+00
7.263840930234694326e+01,-5.516724232134759376e+00,-1.725391853426359390e+01,0.000000000000000000e+00
7.278442298537984811e+01,-3.366560261621540651e+00,-1.664308307940702747e+01,0.000000000000000000e+00
7.648650936118518473e+01,-4.781818265651866184e+00,-1.605038024116931439e+01,-1.000000000000000000e+00
8.115129581582964136e+01,-2.908488103781912582e+00,-1.743003529498076887e+01,-1.000000000000000000e+00
7.647355709480926578e+01,-8.012503307302770494e+00,-1.714655479533960047e+01,-1.000000000000000000e+00
8.271155706767140714e+01,-5.875204162814784858e+00,-1.955570819403047622e+01,-1.000000000000000000e+00
7.916598112489623418e+01,-6.573384111765115279e+00,-1.825067732469317505e+01,-1.000000000000000000e+00
8.122441019320933719e+01,-7.342879893539882907e+00,-1.945356222430986293e+01,-1.000000000000000000e+00
7.583128773904940090e+01,-3.863534463219684856e+00,-1.971435075625699440e+01,0.000000000000000000e+00
8.512268756698026095e+01,-5.596458908476702021e+00,-1.970667928623974419e+01,-1.000000000000000000e+00
7.937371480905208898e+01,-1.077823883144612260e+01,-1.560227647733508505e+01,-1.000000000000000000e+00
8.679539137763389078e+01,-8.661596683318165901e+00,-1.520978630717560520e+01,-1.000000000000000000e+00
7.150154658699706545e+01,-8.782395714920854246e+00,-1.746679456483471427e+01,0.000000000000000000e+00
7.603335581770012652e+01,-1.463365224002162357e+01,-1.023001910335309184e+01,-1.000000000000000000e+00
7.303737482670550207e+01,-8.879690330710783286e+00,-1.478835687669212895e+01,-1.000000000000000000e+00
8.055768030826517645e+01,-9.399349445107167966e+00,-1.241106093156270518e+01,-1.000000000000000000e+00
7.889545480665555033e+01,-5.869950187283536458e+00,-1.515189344969340013e+01,-1.000000000000000000e+00
8.092110061253578124e+01,-7.906850941863865501e+00,-1.815421139772093184e+01,-1.000000000000000000e+00
7.579084006786550276e+01,-2.640563877125054137e+00,-1.608872457513546195e+01,0.000000000000000000e+00
7.636218544310652590e+01,-3.918413350107211812e+00,-1.704255508961697529e+01,0.000000000000000000e+00
7.736580818431110629e+01,-6.510879328095018792e+00,-1.266463088186933383e+01,-1.000000000000000000e+00
7.921107616214108305e+01,-1.202315366278693354e+01,-1.763972011265877882e+01,-1.000000000000000000e+00
7.704310592848685246e+01,-1.597382711710598535e+01,-1.733012565108698411e+01,-1.000000000000000000e+00
7.410418556578878224e+01,-8.594762472432297074e+00,-1.771807856205061427e+01,-1.000000000000000000e+00
7.184118406902180709e+01,-9.832084663753908771e+00,-1.434363297180781238e+01,0.000000000000000000e+00
7.620597880028549298e+01,-8.672787889115937787e+00,-1.357968916476910159e+01,-1.000000000000000000e+00
7.612016329355654420e+01,-4.889728532965581742e+00,-1.848842715630459210e+01,-1.000000000000000000e+00
7.656718659909931546e+01,-9.723679937395749207e+00,-1.411758354461114706e+01,-1.000000000000000000e+00
7.714989315039061069e+01,-7.617433016213070118e+00,-1.343275719198507367e+01,-1.000000000000000000e+00
7.184799240934540876e+01,-1.008138897666253797e+01,-1.622875127336251921e+01,0.000000000000000000e+00
6.989822481209176885e+01,-1.112145542276601162e+01,-1.655638608582755111e+01,0.000000000000000000e+00
7.136784055309634311e+01,-1.694373312646280993e+01,-2.151184206588998293e+01,-1.000000000000000000e+00
7.932512066529588424e+01,-1.355593113073052969e+01,-2.010815073688339183e+01,-1.000000000000000000e+00
7.547696943356477561e+01,-9.106389737738243895e+00,-2.270255305266930534e+01,-1.000000000000000000e+00
7.331959829873454737e+01,-9.331945995902490409e+00,-2.185113483958724601e+01,-1.000000000000000000e+00
7.039540268324884664e+01,-1.333395819864039211e+01,-2.291789373152512965e+01,0.000000000000000000e+00
7.700896553760469487e+01,-1.098174521911731460e+01,-1.561271550970673516e+01,-1.000000000000000000e+00
7.057650947540558661e+01,-1.837918043787693989e+01,-2.353394533836984692e+01,-1.000000000000000000e+00
7.077250219660064090e+01,-1.536013212116686866e+01,-2.341130022338746386e+01,0.000000000000000000e+00
6.585269072632488019e+01,-1.614192447819089438e+01,-2.122436801338530898e+01,0.000000000000000000e+00
7.535951376973007143e+01,-9.002252344625565783e+00,-1.960790328088611290e+01,-1.000000000000000000e+00
7.301842148065678373e+01,-1.330419415812052542e+01,-1.989096535416113554e+01,-1.000000000000000000e+00
7.017646146791408057e+01,-4.426229500633382052e+00,-1.899463366523787400e+01,0.000000000000000000e+00
6.909550661084996648e+01,-7.942117609764865804e+00,-1.818433207690100417e+01,0.000000000000000000e+00
7.343679926724456664e+01,-1.054966820603413957e+01,-1.841624583110524682e+01,-1.000000000000000000e+00
7.753068413509865309e+01,-5.775866082168128912e+00,-1.642488311690121705e+01,-1.000000000000000000e+00
7.874104613301683742e+01,-1.270100147376781052e+01,-1.985395704853851839e+01,-1.000000000000000000e+00
7.624814894104406449e+01,-1.240056330447433552e+01,-1.670177394695905804e+01,-1.000000000000000000e+00
7.255346261891324389e+01,-9.504634217550002262e+00,-1.370966050949959048e+01,0.000000000000000000e+00
7.182882854991011357e+01,-4.662285553318192832e+00,-1.538510092688955844e+01,0.000000000000000000e+00
7.102647637139200754e+01,-6.780026786926446114e+00,-1.852618180016631300e+01,0.000000000000000000e+00
7.139467259482972850e+01,-1.092376629243801212e+01,-1.610688833916908536e+01,0.000000000000000000e+00
7.701654492611079661e+01,-1.176783348832425347e+01,-1.624380607066758841e+01,-1.000000000000000000e+00
7.043398676837317396e+01,-7.759985328831509932e+00,-1.821299178505109140e+01,0.000000000000000000e+00
7.355995286774550834e+01,-1.106185235569251724e+01,-1.579236367504699601e+01,-1.000000000000000000e+00
6.581146605106715697e+01,-1.577206676763835702e+01,-2.114772367219234894e+01,0.000000000000000000e+00
6.900238492863627471e+01,-2.304916418749115792e+01,-2.214304375216615384e+01,-1.000000000000000000e+00
6.599143260725156779e+01,-1.454902220756835263e+01,-2.229252017021612531e+01,0.000000000000000000e+00
6.475982759341755468e+01,-1.596996246920827822e+01,-2.136664392494785858e+01,0.000000000000000000e+00
6.885784375730452211e+01,-1.923136586504138279e+01,-2.178284826839078292e+01,-1.000000000000000000e+00
6.475640631953704940e+01,-1.687434771490571705e+01,-2.201542666792806102e+01,0.000000000000000000e+00
7.074233502959482678e+01,-1.452941473194297117e+01,-2.012870892003674328e+01,0.000000000000000000e+00
6.980999317772200641e+01,-1.676613716528806464e+01,-2.257294107797902782e+01,-1.000000000000000000e+00
6.071288476427217518e+01,-9.516765961969937848e+00,-2.066426447614013640e+01,0.000000000000000000e+00
6.619028945731220404e+01,-9.746521172212412765e+00,-1.919800077314927123e+01,0.000000000000000000e+00
6.973979737707000481e+01,-1.188357921049588128e+01,-1.603919840487751713e+01,0.000000000000000000e+00
7.313037765472955698e+01,-6.093341970624931214e+00,-2.290553574845655760e+01,0.000000000000000000e+00
7.235620843663707547e+01,-2.066701291838902499e+00,-1.475324407707623742e+01,0.000000000000000000e+00
7.171384318055918072e+01,-9.842834571714409009e+00,-2.133291260385701449e+01,0.000000000000000000e+00
7.977203011522212250e+01,-7.246679629139485712e+00,-1.695832831694558251e+01,-1.000000000000000000e+00
7.563618801850726925e+01,-1.005260035739848234e+01,-1.734752245549321259e+01,-1.000000000000000000e+00
7.723323634938572013e+01,-8.701933602630019138e+00,-1.542570976062860311e+01,-1.000000000000000000e+00
7.968493573534240682e+01,-7.884569360482350575e+00,-1.635027998176485653e+01,-1.000000000000000000e+00
7.694685079787002735e+01,-6.285511470872253703e+00,-1.751097068693300329e+01,-1.000000000000000000e+00
7.362028212277240868e+01,-6.475734127016295361e+00,-1.300853736035696073e+01,0.000000000000000000e+00
7.496850428164586333e+01,-5.043621012946553961e+00,-1.737838842282402751e+01,0.000000000000000000e+00
7.549050117410628502e+01,-9.910643509960916475e+00,-2.081760054365847878e+01,-1.000000000000000000e+00
7.887243622345489769e+01,-1.046515002384397874e+01,-2.013884918892662412e+01,-1.000000000000000000e+00
7.314176338393161814e+01,-7.634101225392449841e+00,-1.617126393431265541e+01,0.000000000000000000e+00
7.501111336183518574e+01,-1.241379102367848830e+01,-1.417967738034456815e+01,-1.000000000000000000e+00
7.814082269847779116e+01,-1.115864012677699080e+01,-1.727950148011020204e+01,-1.000000000000000000e+00
7.609580904118904243e+01,-1.150908117883287218e+01,-2.103596988889271913e+01,-1.000000000000000000e+00
7.496720903912247991e+01,-1.024063963864415250e+01,-1.809229773848722189e+01,-1.000000000000000000e+00
7.384413356490699698e+01,-8.976643467570102786e+00,-1.790921621222943827e+01,-1.000000000000000000e+00
7.871258347049051451e+01,-1.180035988539697556e+01,-1.827062463985728868e+01,-1.000000000000000000e+00
7.315278231052127467e+01,-7.927316788640853318e+00,-1.954912063499562080e+01,-1.000000000000000000e+00
6.850457826503294712e+01,-4.425577331876140441e+00,-1.905519994259282512e+01,0.000000000000000000e+00
7.501574397751964796e+01,4.485381306097391274e-02,-1.672127919706084143e+01,0.000000000000000000e+00
7.563603558058451881e+01,-4.363368574423729385e+00,-1.626366339421617013e+01,0.000000000000000000e+00
6.816064935480537201e+01,-8.126260129790773945e+00,-1.804085121905323064e+01,0.000000000000000000e+00
7.499291694307063949e+01,-8.265762317201954090e+00,-2.103976093797080793e+01,-1.000000000000000000e+00
7.536732032246266044e+01,-8.196659389187850309e+00,-2.027546054982100898e+01,-1.000000000000000000e+00
7.570364811697584173e+01,-1.696425811328993660e+01,-1.698919565301447676e+01,-1.000000000000000000e+00
7.735151833667558208e+01,-1.044962006439586233e+01,-1.473439536654817417e+01,-1.000000000000000000e+00
7.742633657854847229e+01,-8.494743737413823936e+00,-1.811365354337722167e+01,-1.000000000000000000e+00
7.141992427292035472e+01,-1.158657716700831486e+01,-1.771711045287165120e+01,0.000000000000000000e+00
7.355353765326320570e+01,-1.289702060640063763e+01,-1.894393074684344214e+01,-1.000000000000000000e+00
7.844398041247615083e+01,-1.830032921827426051e+01,-1.635067479024255732e+01,-1.000000000000000000e+00
6.854518204289709615e+01,-1.433024571980520712e+01,-1.720173822833200461e+01,0.000000000000000000e+00
6.925188892758774273e+01,-9.824780180978601507e+00,-1.477066952731965443e+01,0.000000000000000000e+00
7.270263777824969509e+01,-6.709873124912786757e+00,-1.548257323435795563e+01,0.000000000000000000e+00
6.937750645022219942e+01,-7.842560199669362575e+00,-1.417024757114162803e+01,0.000000000000000000e+00
7.650699574997183561e+01,-9.609173480495492470e+00,-1.104897544622617822e+01,-1.000000000000000000e+00
7.147715302154446704e+01,-3.341073303715782483e+00,-1.155428295878185629e+01,0.000000000000000000e+00
7.110825062322014389e+01,-8.936266410573129093e+00,-1.256803109970784327e+01,0.000000000000000000e+00
7.576943298502456514e+01,-6.113622520557507656e+00,-1.519460154963543985e+01,-1.000000000000000000e+00
6.707622655321365812e+01,-4.832350618618741933e+00,-1.176160914718759720e+01,0.000000000000000000e+00
7.336802126805579860e+01,-9.569435056258994265e+00,-1.312847918487145016e+01,-1.000000000000000000e+00
6.987341037753760986e+01,-1.173686854050409600e+01,-1.857572305483207842e+01,0.000000000000000000e+00
6.779723526099569142e+01,-1.361027471653694043e+01,-2.011166749834922385e+01,0.000000000000000000e+00
6.906431796408651280e+01,-4.209461494772487100e+00,-1.583641051324241289e+01,0.000000000000000000e+00
6.820592851959193581e+01,-9.856467070129731667e+00,-1.859701845391493080e+01,0.000000000000000000e+00
6.704226282479736199e+01,-9.388550191269029455e+00,-1.518563620450389884e+01,0.000000000000000000e+00
6.491160033989888234e+01,-1.534794058106699488e+01,-1.932934975417369472e+01,0.000000000000000000e+00
6.547338386522606868e+01,-1.222739499546102238e+01,-1.556014995821806757e+01,0.000000000000000000e+00
7.119644861203400410e+01,-1.053646720899776490e+01,-1.220866547531675650e+01,0.000000000000000000e+00
6.810280038278018822e+01,-1.673655486037764106e+01,-1.645978858673633027e+01,0.000000000000000000e+00
7.176132031958863422e+01,-2.239049864062981499e+01,-1.597813657777807883e+01,-1.000000000000000000e+00
6.575420841782812431e+01,-2.065251012389339991e+01,-1.706522635400692067e+01,-1.000000000000000000e+00
7.001962007424410217e+01,-1.134640917248562531e+01,-1.759704561229368736e+01,0.000000000000000000e+00
6.626817552682805967e+01,-1.542130131421955497e+01,-1.529238489483677732e+01,0.000000000000000000e+00
6.417231847752179874e+01,-1.104796917303068149e+01,-1.897093270642105267e+01,0.000000000000000000e+00
6.938113633242849687e+01,-8.545996554525300937e+00,-1.746268540478541809e+01,0.000000000000000000e+00
6.291380342410650428e+01,-1.116101709291439903e+01,-1.575416238780401912e+01,0.000000000000000000e+00
6.627613542789966061e+01,-1.786407382130921562e+01,-1.558214047006319447e+01,0.000000000000000000e+00
7.126268036854676780e+01,-2.209103451919708405e+01,-1.931639154930026336e+01,-1.000000000000000000e+00
7.078221064976861499e+01,-1.747336121956395871e+01,-1.752592701596600833e+01,-1.000000000000000000e+00
6.851762055947297370e+01,-1.134423852199917171e+01,-1.704652984528206616e+01,0.000000000000000000e+00
7.055489144148292269e+01,-2.268464947962064926e+01,-1.391599561256134798e+01,-1.000000000000000000e+00
6.789553246197365866e+01,-1.585792062264821567e+01,-2.006403123262309407e+01,0.000000000000000000e+00
7.365341417568345150e+01,-1.621575590668971500e+01,-1.820472052136945962e+01,-1.000000000000000000e+00
7.113658468641392574e+01,-1.843890903039335072e+01,-1.888474198471057264e+01,-1.000000000000000000e+00
6.816295231797052168e+01,-1.568189882275004976e+01,-1.424216107026859568e+01,0.000000000000000000e+00
6.668594281286139847e+01,-1.420775449079011921e+01,-1.414978970642810552e+01,0.000000000000000000e+00
6.298333412585430580e+01,-1.511522214419783694e+01,-1.775934479709483682e+01,0.000000000000000000e+00
7.138573919917553212e+01,-1.754413972954014511e+01,-1.970072774393666037e+01,-1.000000000000000000e+00
7.084731189816265839e+01,-1.672001475786301228e+01,-2.001657931977688776e+01,-1.000000000000000000e+00
6.951351115071518905e+01,-1.226575946800926786e+01,-1.732983149707910897e+01,0.000000000000000000e+00
6.767782434227564181e+01,-8.281192981276062071e+00,-1.583963424208454285e+01,0.000000000000000000e+00
7.272985514348090419e+01,-6.604499427558160107e+00,-1.460787178469059455e+01,0.000000000000000000e+00
7.461943853762576850e+01,-1.366621198231849910e+01,-1.347128049060827415e+01,-1.000000000000000000e+00
7.320412198890555544e+01,-1.422478535870845562e+01,-1.575918662902012812e+01,-1.000000000000000000e+00
7.288749476706448149e+01,-1.577113947712300934e+01,-1.577616438615411987e+01,-1.000000000000000000e+00
7.439967321631779384e+01,-1.016581241819888071e+01,-1.285481694628987626e+01,-1.000000000000000000e+00
7.049064813447382960e+01,-1.629375943931021808e+01,-1.639770967857693407e+01,-1.000000000000000000e+00
6.660081853708229005e+01,-7.289882466263175154e+00,-1.415536235574037782e+01,0.000000000000000000e+00
7.151925284411989026e+01,-8.670402114094983403e+00,-1.374841148109930700e+01,0.000000000000000000e+00
7.161906203533852988e+01,-1.653138690480233564e+01,-1.640294042141849218e+01,-1.000000000000000000e+00
7.380540623099105346e+01,-7.302629303808970462e+00,-1.798342423843068616e+01,-1.000000000000000000e+00
6.982921489921952229e+01,-1.021336201902702001e+01,-1.863117725438555539e+01,0.000000000000000000e+00
7.439521901362824963e+01,-1.225485579988271745e+01,-1.657416099963366207e+01,-1.000000000000000000e+00
7.410491315301817394e+01,-1.059453148213470897e+01,-1.639340463946037829e+01,-1.000000000000000000e+00
7.621673901148051300e+01,-1.058172401110181227e+01,-1.780255690613330444e+01,-1.000000000000000000e+00
7.588395434550412233e+01,-3.910881879905915959e+00,-1.691122629374969222e+01,0.000000000000000000e+00
7.969301422305832716e+01,-3.925162727059201107e+00,-1.632167749451380345e+01,-1.000000000000000000e+00
7.575920167073746825e+01,-5.675577819842098748e+00,-1.550117803407533401e+01,-1.000000000000000000e+00
7.034645997083930524e+01,-7.653196337847855801e+00,-1.785254960279118208e+01,0.000000000000000000e+00
7.392240259052400120e+01,-1.140096937592903181e+01,-1.491175928784254445e+01,-1.000000000000000000e+00
6.900693803923439873e+01,-1.026647424477819648e+01,-1.423265424467895635e+01,0.000000000000000000e+00
7.496275902225275445e+01,-6.618572521687289267e+00,-1.611727315471777189e+01,-1.000000000000000000e+00
7.321106232503997546e+01,-7.479292138867897677e+00,-1.513006946369115369e+01,0.000000000000000000e+00
7.364628236391656912e+01,-8.005371013949508452e+00,-1.458812214483363512e+01,-1.000000000000000000e+00
6.480240023028795804e+01,-9.398947533494952822e+00,-1.628553360131759575e+01,0.000000000000000000e+00
6.788685363038383969e+01,-4.366159943458633563e+00,-1.804861071231463043e+01,0.000000000000000000e+00
6.417522703152671681e+01,-1.107104190319068060e+01,-1.837121558106053243e+01,0.000000000000000000e+00
6.668092593287744307e+01,-7.966729277774787121e+00,-1.439431508150886962e+01,0.000000000000000000e+00
6.793955984415482874e+01,-7.611333738269064675e+00,-1.735597302055129276e+01,0.000000000000000000e+00
7.112909355992714211e+01,-2.919712507338863894e+00,-1.491461653334532045e+01,0.000000000000000000e+00
7.522801298337621745e+01,-8.734948768852408563e+00,-1.702968842916582304e+01,-1.000000000000000000e+00
6.690314491198127200e+01,-1.387592162011079111e+01,-1.351163543344653917e+01,0.000000000000000000e+00
6.759116538954847897e+01,-1.082996058724697974e+01,-1.447466519830466858e+01,0.000000000000000000e+00
6.410273323856424099e+01,-1.258755567681433973e+01,-1.554005652991630626e+01,0.000000000000000000e+00
6.930918126650368549e+01,-1.330401269937993014e+01,-1.431913985514895948e+01,0.000000000000000000e+00
6.777514793000148074e+01,-1.200917213738760303e+01,-1.474318171266068411e+01,0.000000000000000000e+00
6.875111753361322542e+01,-8.314534149031125310e+00,-9.078845855860292247e+00,0.000000000000000000e+00
6.800802075719357731e+01,-1.174562835114519821e+01,-1.280489436155152738e+01,0.000000000000000000e+00
6.798603292827854716e+01,-1.259959169461010120e+01,-1.355716063749698641e+01,0.000000000000000000e+00
7.017176094121070662e+01,-1.047276715762625621e+01,-1.693840835913630016e+01,0.000000000000000000e+00
7.132856417404244098e+01,-9.935350845996396174e+00,-1.754207709933055170e+01,0.000000000000000000e+00
6.199365793716131634e+01,-1.135937495043156886e+00,-1.330314801014910664e+01,0.000000000000000000e+00
6.671806681123074156e+01,-1.056410247715049344e+01,-1.816350536506869062e+01,0.000000000000000000e+00
6.797530290678719211e+01,-1.723905689056648782e+01,-1.603837519980600845e+01,0.000000000000000000e+00
6.830314615774074127e+01,-1.874396416591719117e+01,-1.665209780938496920e+01,-1.000000000000000000e+00
6.370729611928687319e+01,-1.830141326742838714e+01,-1.362207883849237433e+01,0.000000000000000000e+00
6.781944184020075284e+01,-8.058477030663954821e+00,-1.122955873288689155e+01,0.000000000000000000e+00
6.965309852655416023e+01,-1.475042536488279232e+01,-1.758575388585344257e+01,0.000000000000000000e+00
7.066320166807227565e+01,-1.378649758067968634e+01,-1.335084960394280706e+01,0.000000000000000000e+00
7.276473426035397551e+01,-1.569441583446971933e+01,-1.263871955045613049e+01,-1.000000000000000000e+00
7.433448443221121238e+01,-1.610408264478010310e+01,-1.659377633410268871e+01,-1.000000000000000000e+00
6.754000782785699641e+01,-1.643979317603597678e+01,-1.531905141062724951e+01,0.000000000000000000e+00
6.822945761802583320e+01,-1.165043717447501770e+01,-1.889861991059036939e+01,0.000000000000000000e+00
7.024954517738613902e+01,-6.447024545095454862e+00,-1.132780875216819894e+01,0.000000000000000000e+00
6.926001659735983651e+01,-1.977753692055365331e+00,-1.467997040650677754e+01,0.000000000000000000e+00
6.738099944715219181e+01,-5.766070331282343808e+00,-1.550293387499268682e+01,0.000000000000000000e+00
6.343787917918589869e+01,-1.465884297356508270e+01,-1.749941420098591394e+01,0.000000000000000000e+00
7.147924846835142887e+01,-1.033748589351637648e+01,-1.437618518821062352e+01,0.000000000000000000e+00
6.978315155795090163e+01,-5.606159755561697544e+00,-1.430471018486145240e+01,0.000000000000000000e+00
6.339541510023141768e+01,-7.429532657757173197e+00,-1.327314549395803667e+01,0.000000000000000000e+00
6.687181659740971895e+01,-8.468897373416645280e+00,-1.765611514828585626e+01,0.000000000000000000e+00
6.915334095119177960e+01,-5.300633990258088346e+00,-1.525682919288118633e+01,0.000000000000000000e+00
6.557426797215352110e+01,-6.385201198365906272e+00,-1.292492226366229247e+01,0.000000000000000000e+00
6.974908660243650615e+01,-9.194679016436403174e+00,-1.141543074858490669e+01,0.000000000000000000e+00
6.685759438646059039e+01,-1.026520299691966898e+01,-1.717449817961970737e+01,0.000000000000000000e+00
6.562405999696072456e+01,-2.038174361620161079e+00,-1.398472193623950233e+01,0.000000000000000000e+00
6.987670222588516822e+01,8.459330748156630442e-01,-1.566119733821320814e+01,0.000000000000000000e+00
6.621304665045812499e+01,-6.960260769755670651e+00,-1.551906028624767053e+01,0.000000000000000000e+00
6.715534384264883272e+01,-2.511056749394775522e+00,-1.874942214370376092e+01,0.000000000000000000e+00
6.384220495673942963e+01,-3.576138508779621361e+00,-1.598446873251586275e+01,0.000000000000000000e+00
5.623835655953795509e+01,-7.642145669873758429e+00,-1.560124613071464594e+01,0.000000000000000000e+00
6.439378363991674803e+01,-3.736897552622174601e+00,-1.384297389472363449e+01,0.000000000000000000e+00
7.130952858104255654e+01,-4.544344405808727672e+00,-1.678040310805790369e+01,0.000000000000000000e+00
6.495259030441873449e+01,-4.535310464655067264e+00,-1.425286791058031177e+01,0.000000000000000000e+00
6.869081373263807677e+01,-7.498982668850865174e+00,-1.573078452834678842e+01,0.000000000000000000e+00
7.277126254119062310e+01,-9.494504059911699656e+00,-1.398947688700389236e+01,0.000000000000000000e+00
7.001845414297345371e+01,-1.032509822211569706e+01,-1.750641493489107958e+01,0.000000000000000000e+00
6.791787160326798301e+01,-7.751863920469192593e+00,-1.382315424283449801e+01,0.000000000000000000e+00
7.157234049808330667e+01,-1.017684665773952801e+01,-1.649511253978353409e+01,0.000000000000000000e+00
6.493968725139940545e+01,-7.564065742327453101e+00,-1.116910224394429640e+01,0.000000000000000000e+00
6.920555859861727299e+01,-7.667585555741757375e+00,-1.537036120448055065e+01,0.000000000000000000e+00
6.095026014664208702e+01,-1.410589148045930052e+01,-1.332237171998479042e+01,0.000000000000000000e+00
6.536973257528096326e+01,-7.713622253153371133e+00,-1.478235944220144127e+01,0.000000000000000000e+00
7.103563484909889780e+01,-7.141925966540796367e+00,-1.082703784713518758e+01,0.000000000000000000e+00
6.763429057161867775e+01,-3.403658014703559775e+00,-1.395387461161443809e+01,0.000000000000000000e+00
6.820502019340895572e+01,-7.924577791237706670e+00,-1.312644624643606583e+01,0.000000000000000000e+00
6.875554708856780906e+01,-1.132924369504228146e+01,-1.607028381628213864e+01,0.000000000000000000e+00
7.177511195325651272e+01,-1.167883865395567256e+01,-1.463853122529222794e+01,0.000000000000000000e+00
6.280672359332545795e+01,-1.336764934414115658e+01,-1.534631625082976036e+01,0.000000000000000000e+00
6.858485784400301100e+01,-8.403753352626736728e+00,-1.253563789600216616e+01,0.000000000000000000e+00
6.824840789786823336e+01,-7.126986169917810088e+00,-1.568323079882222615e+01,0.000000000000000000e+00
7.333537178978583881e+01,-6.803314127176600223e+00,-1.455971121253717548e+01,0.000000000000000000e+00
7.315044593172565612e+01,-4.594838840819022607e+00,-1.323634109638907574e+01,0.000000000000000000e+00
7.204961074994547232e+01,-4.801791299089555487e+00,-1.451105315895973824e+01,0.000000000000000000e+00
7.300502059567865842e+01,-6.979138433091864435e+00,-1.645055202240968129e+01,0.000000000000000000e+00
7.214558470509643939e+01,-1.392545269011942111e+01,-1.703099521226938506e+01,-1.000000000000000000e+00
7.221088022852474353e+01,-7.324063120339512345e+00,-1.654666867120493379e+01,0.000000000000000000e+00
6.872498196671256210e+01,-6.854330335543918906e+00,-1.305668087229506291e+01,0.000000000000000000e+00
6.732271112639294586e+01,-6.059366014683731372e+00,-1.233336940578724139e+01,0.000000000000000000e+00
7.215616173888480489e+01,-5.159152489974732525e+00,-1.301137450541951424e+01,0.000000000000000000e+00
6.680635186861351826e+01,-9.883199354112134571e+00,-1.564249540829086271e+01,0.000000000000000000e+00
7.044382976866249635e+01,-2.462212402255067989e+00,-1.288435350371071131e+01,0.000000000000000000e+00
6.488271359796908655e+01,-9.875919355815234724e+00,-1.551192681392332418e+01,0.000000000000000000e+00
7.197811635303585831e+01,-9.801074695006782633e+00,-9.121392074037615316e+00,0.000000000000000000e+00
6.729119293510689204e+01,-7.019149458386012341e+00,-1.382737186796694928e+01,0.000000000000000000e+00
7.150679039330252351e+01,-7.303045253884115517e+00,-1.038991789305014635e+01,0.000000000000000000e+00
6.952728348310982653e+01,-1.174665778056120935e+01,-1.305071121803113066e+01,0.000000000000000000e+00
6.774930704964374684e+01,-9.218222601119954618e+00,-1.440484726374586266e+01,0.000000000000000000e+00
7.592358892564234907e+01,-4.176501188554023969e+00,-1.128268149452916447e+01,0.000000000000000000e+00
6.955378895025465624e+01,-9.954412288458335922e+00,-1.062440510280365125e+01,0.000000000000000000e+00
6.960641361009435002e+01,-1.075802350848859135e+01,-1.685069282522715639e+01,0.000000000000000000e+00
6.557342231464592430e+01,-1.060556412140836891e+01,-1.353313460546260139e+01,0.000000000000000000e+00
6.185409187973910150e+01,-1.269258876839609762e+01,-1.277275397775942345e+01,0.000000000000000000e+00
6.686236723821910743e+01,-9.279320275139030016e+00,-9.060005714847076064e+00,0.000000000000000000e+00
7.396369446468710862e+01,-8.381446678814397089e+00,-1.243936993305189809e+01,-1.000000000000000000e+00
6.669539793462359967e+01,-1.105138618604786060e+01,-1.345552999925823912e+01,0.000000000000000000e+00
6.876707015295257008e+01,-6.110343883339421467e+00,-1.242293661958263584e+01,0.000000000000000000e+00
7.231936803506100375e+01,-8.721721944276550786e+00,-1.234429755265734308e+01,0.000000000000000000e+00
6.971289524879438204e+01,-7.365853483134443103e+00,-1.086608723130022547e+01,0.000000000000000000e+00
7.369322588793583861e+01,-8.435352813906485281e+00,-1.273793120839990145e+01,-1.000000000000000000e+00
7.583364120904998629e+01,-9.081866929190807625e+00,-1.568952915285506577e+01,-1.000000000000000000e+00
6.568053443986904938e+01,-9.506595262741353025e+00,-1.353675112703348660e+01,0.000000000000000000e+00
7.008694056552374718e+01,-6.109150452621462613e+00,-1.321333643730894103e+01,0.000000000000000000e+00
6.632719602489267174e+01,-7.105317725440057686e+00,-1.277491022159980716e+01,0.000000000000000000e+00
6.893555034124860015e+01,-8.347737534394166659e+00,-1.266144478217813685e+01,0.000000000000000000e+00
6.395037081079257746e+01,-9.433953017742000569e+00,-1.485686318161349107e+01,0.000000000000000000e+00
6.829288602070857905e+01,-1.042043704155530293e+01,-1.243722864663281236e+01,0.000000000000000000e+00
7.109229334244643894e+01,-1.323133228735826705e+01,-1.578345435989714396e+01,0.000000000000000000e+00
7.640124583648223222e+01,-8.015789854845227325e+00,-1.245538348246843796e+01,-1.000000000000000000e+00
6.961664449100965157e+01,-1.592919531076414330e+01,-1.287404301610481383e+01,-1.000000000000000000e+00
7.127463508513110924e+01,-7.928110738844564409e+00,-1.153540005316241945e+01,0.000000000000000000e+00
7.463361763293696072e+01,-7.373512341954976179e+00,-1.432488489905947127e+01,-1.000000000000000000e+00
7.049356592085732132e+01,-6.998482955559985008e+00,-1.287738760417405004e+01,0.000000000000000000e+00
7.796080232206278993e+01,-5.585289969456951553e+00,-1.097761252111559216e+01,-1.000000000000000000e+00
7.576931059729191986e+01,-9.919026502298143200e+00,-9.863240345820409871e+00,-1.000000000000000000e+00
7.411427582915682422e+01,-1.077146976434502434e+01,-1.366288512595722437e+01,-1.000000000000000000e+00
7.720743796129345071e+01,-1.087883290091532018e+01,-1.285229455795523101e+01,-1.000000000000000000e+00
7.625187865138383358e+01,-8.658504985262421627e+00,-1.153442684801452067e+01,-1.000000000000000000e+00
7.501905103455354151e+01,-5.654335596562020783e+00,-1.070218592308173200e+01,-1.000000000000000000e+00
7.314698476241318303e+01,-4.153216290691066348e+00,-6.538257644971795735e+00,0.000000000000000000e+00
6.797894368009612265e+01,-1.176636905794678789e+01,-1.472054305664878804e+01,0.000000000000000000e+00
7.381448591283209737e+01,-1.311269996601776455e+01,-1.205104474245750623e+01,-1.000000000000000000e+00
7.215207414375792894e+01,-7.708444160239617204e+00,-9.104078969803852672e+00,0.000000000000000000e+00
7.103415546463729413e+01,-8.644190315261704782e+00,-8.088788460186153273e+00,0.000000000000000000e+00
7.006923803608209766e+01,-1.090951735776476283e+01,-9.962742352363941123e+00,0.000000000000000000e+00
7.569041683783187580e+01,-5.168196616953671274e+00,-9.371040765384375248e+00,-1.000000000000000000e+00
7.038726840254028616e+01,-1.208927465202356721e+01,-1.379826733191142729e+01,0.000000000000000000e+00
7.083093821237515897e+01,-7.071751596621764335e+00,-5.956717942155045797e+00,0.000000000000000000e+00
7.042916264356554734e+01,-1.182059259927926576e+01,-1.050587097431639982e+01,0.000000000000000000e+00
6.773862716878036849e+01,-1.536132476361744104e+01,-1.624613472411007820e+01,0.000000000000000000e+00
7.306370811874425897e+01,-1.113335114218245181e+01,-6.785870658396369492e+00,-1.000000000000000000e+00
7.420266925464228791e+01,-1.257111124143994907e+01,-1.303302054532676557e+01,-1.000000000000000000e+00
6.957008456640747340e+01,-1.379208266186063447e+01,-1.271413427979558897e+01,0.000000000000000000e+00
7.046019328145783334e+01,-1.073703016603578320e+01,-1.259830386626427412e+01,0.000000000000000000e+00
7.116040816109688194e+01,-1.516760861790040060e+01,-1.445266958229909626e+01,-1.000000000000000000e+00
6.776393917268408984e+01,-1.220008238610963858e+01,-1.192551965933905755e+01,0.000000000000000000e+00
6.934643548331382590e+01,-1.302541109933461172e+01,-1.303422810586937075e+01,0.000000000000000000e+00
6.970773494476227938e+01,-1.021573841997956045e+01,-1.493737230977627384e+01,0.000000000000000000e+00
6.851071575671522851e+01,-7.540644553146188755e+00,-1.301227541531203968e+01,0.000000000000000000e+00
6.637473748209737323e+01,-8.482122434704361780e+00,-1.187918820988499924e+01,0.000000000000000000e+00
6.745298389217479951e+01,-1.076293196269962849e+01,-1.109344563549813323e+01,0.000000000000000000e+00
6.797035173987623580e+01,-4.750228017095115440e+00,-1.152895160162078803e+01,0.000000000000000000e+00
6.928932684140761467e+01,-2.979733062209062311e+00,-1.117259977325979925e+01,0.000000000000000000e+00
6.900028622998830485e+01,-4.601883698798336475e+00,-1.072889027688472474e+01,0.000000000000000000e+00
6.996094407562999606e+01,-1.233768348284834815e+01,-1.055145431071319173e+01,0.000000000000000000e+00
6.550856578195080715e+01,-9.136503088567460296e+00,-1.234013958206496930e+01,0.000000000000000000e+00
6.010260895761469868e+01,-9.801052130140037733e+00,-1.034283548571741740e+01,0.000000000000000000e+00
6.936718192694581830e+01,-1.216424028745247732e+01,-9.154035502101981692e+00,0.000000000000000000e+00
7.103227260888384365e+01,-5.632948983959562561e+00,-1.197287321743529276e+01,0.000000000000000000e+00
6.736285361072650346e+01,-7.311841198545788956e+00,-1.121700489637622766e+01,0.000000000000000000e+00
6.107710870775174783e+01,-7.223135166284235353e+00,-1.275553121551390667e+01,0.000000000000000000e+00
6.984488340223617797e+01,-1.050657944570291669e+01,-1.572027520644511256e+01,0.000000000000000000e+00
6.371065906825009506e+01,-7.909599704366564232e+00,-1.542515385558938945e+01,0.000000000000000000e+00
6.952643747481624814e+01,-1.112036484712555584e+01,-1.267644802328895359e+01,0.000000000000000000e+00
6.086093982651754430e+01,-1.275486007351951478e+01,-1.498820088385317995e+01,0.000000000000000000e+00
6.414620199459092476e+01,-1.094554195368784377e+01,-1.462030268540489786e+01,0.000000000000000000e+00
7.007265267328853042e+01,-9.294908249894426433e+00,-1.534927799918595781e+01,0.000000000000000000e+00
6.682696673110132224e+01,-9.418463825461790506e+00,-1.530580651994700325e+01,0.000000000000000000e+00
6.674576835185126811e+01,-1.264075288788699680e+01,-1.482922938142806402e+01,0.000000000000000000e+00
6.726249338962163904e+01,-1.059951367086392793e+01,-1.528998612484893016e+01,0.000000000000000000e+00
6.608905225557791141e+01,-1.820290490664689642e+01,-8.292987333729872290e+00,0.000000000000000000e+00
7.123201589522767563e+01,-1.895250023311925958e+01,-1.694327351616634303e+01,-1.000000000000000000e+00
7.092859250461813758e+01,-1.568270165987331310e+01,-1.417618594147221067e+01,-1.000000000000000000e+00
7.036076288907497656e+01,-1.740779739141845894e+01,-1.461526101486236762e+01,-1.000000000000000000e+00
6.854631451946180221e+01,-1.951468393447202487e+01,-1.291612293612682905e+01,-1.000000000000000000e+00
6.721769922483919402e+01,-1.771034348117611046e+01,-1.461889309972264961e+01,0.000000000000000000e+00
6.099061384988971213e+01,-1.810569157900188841e+01,-1.428614253831346126e+01,0.000000000000000000e+00
6.149711321735968284e+01,-1.626299655669593491e+01,-1.653425200584412380e+01,0.000000000000000000e+00
6.507158439104166803e+01,-9.788276647146380682e+00,-1.357547796804600182e+01,0.000000000000000000e+00
6.027536395873882924e+01,-8.237895131960243589e+00,-1.490030524061748807e+01,0.000000000000000000e+00
6.823397449196501441e+01,-9.764157649696953101e+00,-1.343410739413714516e+01,0.000000000000000000e+00
6.377916747717641499e+01,-8.055487266317879147e+00,-1.321793078340614791e+01,0.000000000000000000e+00
7.163407508277973079e+01,-8.387693322432237863e+00,-1.151856505982491186e+01,0.000000000000000000e+00
6.405928909965712137e+01,4.158147487862223768e-01,-1.102457379942902094e+01,0.000000000000000000e+00
6.795100391462774780e+01,-3.293530770835918275e+00,-1.205280716945845931e+01,0.000000000000000000e+00
6.910400699958690041e+01,-6.453751756889066549e+00,-9.228426678663764093e+00,0.000000000000000000e+00
6.794495978360411925e+01,-8.027066812226882675e+00,-1.513292930011942516e+01,0.000000000000000000e+00
7.200785182334058732e+01,-9.644260387624310482e+00,-1.459527015945196737e+01,0.000000000000000000e+00
7.032739077482810330e+01,-8.778687814851569016e+00,-1.252261369132897251e+01,0.000000000000000000e+00
7.276016202165517655e+01,-8.148977851470814215e+00,-9.910764304198806940e+00,0.000000000000000000e+00
7.291844912876759111e+01,-8.434918239353731195e+00,-1.160075889867956001e+01,0.000000000000000000e+00
6.848138101197062610e+01,-7.327763257204347624e+00,-1.257771293432760373e+01,0.000000000000000000e+00
6.530397603492374969e+01,-8.317163669963770545e+00,-1.132942658883088249e+01,0.000000000000000000e+00
6.853139219015112360e+01,-8.652365288043803560e+00,-1.579628553898335674e+01,0.000000000000000000e+00
7.292445755539635854e+01,-7.524419327788443468e+00,-1.208338688068682920e+01,0.000000000000000000e+00
7.605203713477521887e+01,-6.308754094374283028e+00,-1.404698789223136401e+01,-1.000000000000000000e+00
7.232230739790531970e+01,-9.737770611023305989e+00,-1.219053622050254937e+01,0.000000000000000000e+00
7.189358231569670465e+01,-2.842617536597816130e+00,-1.392640855313416459e+01,0.000000000000000000e+00
7.105412371507280511e+01,-4.883990494103135127e+00,-1.091146932272927650e+01,0.000000000000000000e+00
6.673671390521488433e+01,-9.940669121415613319e+00,-1.179252571524417803e+01,0.000000000000000000e+00
7.338462723739328908e+01,-1.124142216976963926e+00,-1.294009967842150388e+01,0.000000000000000000e+00
7.121867132510578813e+01,-6.635342225649818459e+00,-1.492097063949006852e+01,0.000000000000000000e+00
7.034525085235441111e+01,-7.051816556257912261e+00,-1.412001093563649512e+01,0.000000000000000000e+00
6.774464467945036006e+01,-8.520528162061467015e+00,-1.354773024287802485e+01,0.000000000000000000e+00
7.824394701419764431e+01,-3.524633120705272127e+00,-1.258998553535041154e+01,-1.000000000000000000e+00
7.831537611518558606e+01,-5.797592892499878303e+00,-1.239629296009669623e+01,-1.000000000000000000e+00
7.170226017909547522e+01,-4.016007053369694546e+00,-1.075935825253432654e+01,0.000000000000000000e+00
7.909231221794165378e+01,-3.567823533444521189e+00,-4.698315795476589507e+00,-1.000000000000000000e+00
7.222634315613132117e+01,-5.521536841790576133e+00,-9.030912410979180294e+00,0.000000000000000000e+00
7.052810664743415714e+01,-2.610641315559478315e+00,-9.022036344639898786e+00,0.000000000000000000e+00
7.577753190397594096e+01,-4.181972287773513486e+00,-1.002180890617544762e+01,0.000000000000000000e+00
6.898159231538200231e+01,8.646649212686141617e-01,-1.346090272809393085e+01,0.000000000000000000e+00
7.063141470631933316e+01,-3.579291370217265733e+00,-9.585953472375990714e+00,0.000000000000000000e+00
6.921323674733638143e+01,-3.236025834652875410e+00,-9.977793123191119662e+00,0.000000000000000000e+00
6.893656396537211606e+01,-7.852834105005857879e+00,-1.283535145806375510e+01,0.000000000000000000e+00
6.883945434612130043e+01,-4.522224361195020137e+00,-1.492080795345122723e+01,0.000000000000000000e+00
6.981095586277420750e+01,8.127871485141568986e-02,-6.462964911326783302e+00,0.000000000000000000e+00
6.939238442684155928e+01,-2.934650983541107205e+00,-8.579959684791246488e+00,0.000000000000000000e+00
7.589860714212930759e+01,-2.947488134209002908e+00,-1.318587837893205972e+01,0.000000000000000000e+00
7.457533675611523449e+01,-6.387157959504052851e-01,-1.320993264910041809e+01,0.000000000000000000e+00
7.269625360068268094e+01,4.370339367850422096e-01,-1.293548129536601365e+01,0.000000000000000000e+00
7.009823859457623030e+01,-1.936206290504162153e+00,-8.884924206198297369e+00,0.000000000000000000e+00
6.908014994956612043e+01,-9.230702385700180201e-01,-1.262261426522784191e+01,0.000000000000000000e+00
7.021303840435186316e+01,-1.395213088741182439e+00,-9.348623838686073384e+00,0.000000000000000000e+00
7.376602460313574738e+01,2.499403952172409848e-01,-1.048739042411444089e+01,0.000000000000000000e+00
7.009504624620015534e+01,6.728920723475059207e-01,-1.569200229833070104e+01,0.000000000000000000e+00
7.156042291968817892e+01,-2.178526674206922920e+00,-1.244997837093425552e+01,0.000000000000000000e+00
6.092562354069443842e+01,-1.757101539894627695e+00,-7.389982684590880702e+00,0.000000000000000000e+00
7.344852635620449632e+01,-3.899116747873110356e+00,-8.674954075899041328e+00,0.000000000000000000e+00
6.245004119991382652e+01,-2.299172208786728788e+00,-8.113554458085451060e+00,0.000000000000000000e+00
6.552773560707456113e+01,-3.564705778113177459e-01,-8.596171879673494942e+00,0.000000000000000000e+00
6.850844687056604698e+01,1.157074997025880458e+00,-7.904299913503392894e+00,0.000000000000000000e+00
6.766596000533809274e+01,-1.183943878505675507e+00,-1.052291476163889783e+01,0.000000000000000000e+00
7.064461879057344618e+01,-2.175406067372183117e+00,-7.859553337395990269e+00,0.000000000000000000e+00
7.086663982753204039e+01,8.476099325154740072e-02,-8.552984569860436537e+00,0.000000000000000000e+00
6.796758588344442842e+01,1.749931162935488782e+00,-7.507166997368725170e+00,0.000000000000000000e+00
7.309977725733959630e+01,-2.136999897560222905e+00,-6.592238107508679335e+00,0.000000000000000000e+00
7.688843764676069270e+01,-7.861933319161787281e+00,-5.034641994519693853e+00,-1.000000000000000000e+00
7.606019703259491394e+01,-3.277086434484486333e+00,-1.049295406377957285e+01,0.000000000000000000e+00
7.667964616559783053e+01,-5.177173960451314727e+00,-1.008120796087819393e+01,-1.000000000000000000e+00
7.075747105721602281e+01,8.943137734292918584e-01,-8.607164716768780366e+00,0.000000000000000000e+00
7.680860195990624106e+01,1.111792514618914485e-02,-1.152035412894701061e+01,0.000000000000000000e+00
7.327493203695459556e+01,3.046172535375648138e+00,-7.594438115995323813e+00,0.000000000000000000e+00
7.200546813142879898e+01,-3.064307852926750897e+00,-5.520720970595919930e+00,0.000000000000000000e+00
7.984709521630290396e+01,-6.192299574248007588e+00,-6.749331294010253224e+00,-1.000000000000000000e+00
7.367421841947147243e+01,-4.253025322259969876e+00,-7.806638696634264463e+00,0.000000000000000000e+00
7.383817337473769271e+01,-1.886367128738583032e+00,-9.009159287084385070e+00,0.000000000000000000e+00
7.022593174274238947e+01,-2.426412120179205267e+00,-7.170816315194598722e+00,0.000000000000000000e+00
6.985222519091874460e+01,-4.585753366721782243e+00,-7.412452484913903739e+00,0.000000000000000000e+00
6.821323010286968724e+01,-7.266941733193997166e+00,-5.526889873337855086e+00,0.000000000000000000e+00
7.408270910107732732e+01,-9.165709797991480556e+00,-1.116144244283044173e+01,-1.000000000000000000e+00
6.922805004544926533e+01,-8.521389323248019565e+00,-1.143183056110249218e+01,0.000000000000000000e+00
7.113945140878101370e+01,-4.139183778016961135e+00,-5.772804217525115966e+00,0.000000000000000000e+00
7.350625856697683957e+01,-3.987507869291170071e+00,-8.918180575854707470e+00,0.000000000000000000e+00
7.198506596983708050e+01,-1.229599141323044265e+01,-9.672073652372009889e+00,0.000000000000000000e+00
7.857768359225339339e+01,-5.225827971427086993e+00,-1.132934765758328766e+01,-1.000000000000000000e+00
7.355917781132744437e+01,-3.010291873808480290e+00,-7.648002845836456842e+00,0.000000000000000000e+00
7.414837102632557730e+01,-7.260929674166458625e-01,-1.031422438106263506e+01,0.000000000000000000e+00
6.999224341078550538e+01,-3.464445081079234878e+00,-1.310020795929310999e+01,0.000000000000000000e+00
7.075839427467347775e+01,-6.729953769940115293e+00,-1.195653909656516234e+01,0.000000000000000000e+00
7.346389221478830223e+01,-9.183853945947145547e+00,-1.184486465052674831e+01,-1.000000000000000000e+00
7.640945202389877977e+01,-2.214201839444511322e+00,-1.335823707536886396e+01,0.000000000000000000e+00
7.806771498635892215e+01,1.630112978506926158e+00,-1.315256029662708315e+01,-1.000000000000000000e+00
7.137179973257998711e+01,-4.080195643578861997e+00,-1.320288270508760498e+01,0.000000000000000000e+00
7.438132555932058665e+01,-3.598322410791351178e+00,-1.650461205397884257e+01,0.000000000000000000e+00
6.951119718370622991e+01,-3.326578084384908429e+00,-1.522135927590955973e+01,0.000000000000000000e+00
7.318546774939362365e+01,-4.925937242743985145e+00,-1.097568670991885220e+01,0.000000000000000000e+00
7.611318776070478975e+01,-1.865011704924614877e+00,-1.293809967058119881e+01,0.000000000000000000e+00
7.907979635115810879e+01,-3.814510611253857597e+00,-1.073461758740348415e+01,-1.000000000000000000e+00
7.037502991525582274e+01,-8.641795421347376660e+00,-1.370120270030453291e+01,0.000000000000000000e+00
7.476820984575228124e+01,-9.324056138376375813e+00,-1.565388558301426158e+01,-1.000000000000000000e+00
7.409396455237018131e+01,-1.268765415651951223e+01,-1.419896173911478243e+01,-1.000000000000000000e+00
7.254165420973292555e+01,-9.736106529244956675e+00,-1.627329091747971290e+01,0.000000000000000000e+00
7.616746335156857128e+01,-8.171235341852931100e+00,-1.350949186608991148e+01,-1.000000000000000000e+00
8.323607886289711644e+01,-7.721544270398434051e+00,-1.434579406926683554e+01,-1.000000000000000000e+00
7.942677323791252775e+01,-3.686029597799834967e+00,-1.335649697298536509e+01,-1.000000000000000000e+00
7.786761828061834478e+01,-2.927602841725308380e+00,-1.073730584542784072e+01,-1.000000000000000000e+00
8.140399627765660284e+01,-1.282249945398706625e+00,-1.106780086044563660e+01,-1.000000000000000000e+00
8.268167430912326665e+01,-1.361079246093320094e+00,-1.345561523585125130e+01,-1.000000000000000000e+00
7.763977279558812938e+01,-8.253428188840270963e+00,-1.132301118579220756e+01,-1.000000000000000000e+00
7.579589078658457879e+01,-7.176926683665777240e+00,-1.131583033637147295e+01,-1.000000000000000000e+00
8.115923730411444126e+01,-6.389607494224352813e+00,-1.522093620995400443e+01,-1.000000000000000000e+00
8.049292749409366365e+01,-2.892558229435536532e+00,-9.689651350961431930e+00,-1.000000000000000000e+00
7.644401528487303210e+01,-8.434481978753458620e+00,-1.397694315902361240e+01,-1.000000000000000000e+00
7.466840394783412194e+01,-9.713119353749458895e+00,-1.278886240478251679e+01,-1.000000000000000000e+00
7.691421429592143966e+01,-1.054410513000634175e+01,-1.423955860445695087e+01,-1.000000000000000000e+00
7.647482669650537446e+01,-8.623220830311664642e+00,-1.515534024425856430e+01,-1.000000000000000000e+00
7.529865940262607182e+01,-1.239740418250291398e+01,-2.074701987506353618e+01,-1.000000000000000000e+00
7.979294457511416283e+01,-1.136420784316939248e+01,-1.522557118934893694e+01,-1.000000000000000000e+00
7.589756971460316493e+01,-9.944268484967155430e+00,-1.781499528506174101e+01,-1.000000000000000000e+00
7.369908533192919720e+01,-1.437307510960315327e+01,-1.844292002395233609e+01,-1.000000000000000000e+00
7.618085172795518645e+01,-1.293721523297820930e+01,-1.870940309890723441e+01,-1.000000000000000000e+00
7.706177436381504720e+01,-1.372482515241712342e+01,-1.718374213857186561e+01,-1.000000000000000000e+00
7.446251206734642381e+01,-1.063271626737939712e+01,-1.266775837411586103e+01,-1.000000000000000000e+00
7.788408244132699565e+01,-1.345689673429768085e+01,-1.483464215496378280e+01,-1.000000000000000000e+00
6.989318894182738973e+01,-9.976578269349497319e+00,-1.490939775095223574e+01,0.000000000000000000e+00
7.499310399078110834e+01,-1.907918290606793121e+01,-1.612419204666321448e+01,-1.000000000000000000e+00
7.410092015371147056e+01,-1.684615378055422497e+01,-1.398770425800603689e+01,-1.000000000000000000e+00
7.541764949460927880e+01,-1.334833362030742521e+01,-1.622153802699524761e+01,-1.000000000000000000e+00
7.610771233055352525e+01,-1.536524666722402799e+01,-2.007177623503867281e+01,-1.000000000000000000e+00
7.396270007862830198e+01,-1.463776910511232821e+01,-1.554177756696590507e+01,-1.000000000000000000e+00
7.424202708993055921e+01,-1.518636904280377031e+01,-1.753635849308117756e+01,-1.000000000000000000e+00
7.200866968216311648e+01,-1.876668355470165039e+01,-1.488259647357207704e+01,-1.000000000000000000e+00
7.894496175423030593e+01,-1.549818746947511094e+01,-2.052642164608690933e+01,-1.000000000000000000e+00
7.483576632349665658e+01,-1.262943497747435373e+01,-1.503068831419396645e+01,-1.000000000000000000e+00
7.849931831807539595e+01,-9.551983617225069167e+00,-1.602740253948550730e+01,-1.000000000000000000e+00
7.884455904906518242e+01,-8.508642978095732445e+00,-1.608432045938855737e+01,-1.000000000000000000e+00
8.332118444765097820e+01,-8.500737935281188484e+00,-1.505530393146583990e+01,-1.000000000000000000e+00
8.055241546265560260e+01,-1.413593812640348801e+01,-1.848590688532859261e+01,-1.000000000000000000e+00
7.974239238410288522e+01,-1.195365609078808333e+01,-1.422925059803672454e+01,-1.000000000000000000e+00
7.290015179839724624e+01,-1.231350091972677774e+01,-1.537163955460342635e+01,-1.000000000000000000e+00
7.639676824051331039e+01,-1.124462167274728408e+01,-1.425929743889449774e+01,-1.000000000000000000e+00
7.729781728045850286e+01,-1.609594509544383456e+01,-1.613840413033182131e+01,-1.000000000000000000e+00
7.848609616332932148e+01,-1.530956613484334383e+01,-1.589442964733935426e+01,-1.000000000000000000e+00
7.395465608398529866e+01,-8.904467340517381757e+00,-1.145526281039902905e+01,-1.000000000000000000e+00
7.560289594801130875e+01,-6.963772850426595440e+00,-9.751932084925316602e+00,-1.000000000000000000e+00
7.668940494329225999e+01,-1.076421551552082079e+01,-1.133657834305589418e+01,-1.000000000000000000e+00
7.967604949544936233e+01,-6.627407509462894808e+00,-1.488157524550116406e+01,-1.000000000000000000e+00
7.624001136065592732e+01,-1.125580266297003895e+01,-1.398434478106757517e+01,-1.000000000000000000e+00
7.924325748394296909e+01,-1.470548084198310157e+01,-1.750411756132097452e+01,-1.000000000000000000e+00
7.734332670520052488e+01,-9.500858009498593049e+00,-1.219698945521171751e+01,-1.000000000000000000e+00
8.054516334148564738e+01,-1.297151304451143794e+01,-1.293471435114589418e+01,-1.000000000000000000e+00
7.484536692310372530e+01,-9.898529773051720326e+00,-1.110494480393072791e+01,-1.000000000000000000e+00
7.839207265415942061e+01,-1.516144782162648674e+01,-1.403420388213588055e+01,-1.000000000000000000e+00
7.803666170622044262e+01,-1.112229175974156092e+01,-1.066911696531988163e+01,-1.000000000000000000e+00
7.368053162151181823e+01,-1.536369261523824825e+01,-1.767183665014011495e+01,-1.000000000000000000e+00
7.326422535295628791e+01,-6.559569784973293238e+00,-1.495274768525824882e+01,0.000000000000000000e+00
6.896070636683684540e+01,-1.568286764435326219e+00,-1.181644444443043085e+01,0.000000000000000000e+00
7.505118959987802896e+01,-4.139446727426005168e+00,-1.329976943303177173e+01,0.000000000000000000e+00
7.336759764902723191e+01,-5.043280034257787925e+00,-1.673208643767181059e+01,0.000000000000000000e+00
7.656577603402421062e+01,-1.018987954258146189e+01,-1.392949061177966996e+01,-1.000000000000000000e+00
7.445298284869316774e+01,-1.639207639401943695e+01,-1.757782447640275691e+01,-1.000000000000000000e+00
7.186015918458754470e+01,-1.225177725637641224e+01,-1.350539726154211451e+01,0.000000000000000000e+00
7.531321992663049514e+01,-1.099112485544162254e+01,-1.062025501826850160e+01,-1.000000000000000000e+00
7.665567938344227628e+01,-8.459880571708197294e+00,-1.714651294537756954e+01,-1.000000000000000000e+00
7.789390778174885099e+01,-8.970538752231368207e+00,-1.589401040712521862e+01,-1.000000000000000000e+00
8.188937619591240491e+01,-1.670783049064088743e+01,-1.409069513625827064e+01,-1.000000000000000000e+00
8.191115354648482594e+01,-8.861587507049335954e+00,-9.872119510602708203e+00,-1.000000000000000000e+00
7.444100422706078746e+01,-9.823648624430839860e+00,-1.173746029871028362e+01,-1.000000000000000000e+00
7.475580047466112887e+01,-1.335964544140666987e+01,-1.579656424656457325e+01,-1.000000000000000000e+00
7.548200652250287135e+01,-1.402560262591978102e+01,-1.402247230186422655e+01,-1.000000000000000000e+00
7.403855557083498695e+01,-1.880247604126340732e+01,-1.235253903272906761e+01,-1.000000000000000000e+00
6.686026675996427571e+01,-1.551420793848122948e+01,-1.488461251618368486e+01,0.000000000000000000e+00
7.514805455559034897e+01,-1.731162802019922253e+01,-1.506617575214447591e+01,-1.000000000000000000e+00
7.602927618063235116e+01,-2.232845363807686923e+01,-1.732085713757136958e+01,-1.000000000000000000e+00
7.918504575997789630e+01,-1.528389301014574464e+01,-1.423460871271174888e+01,-1.000000000000000000e+00
7.613887352705405931e+01,-1.165472816849436910e+01,-1.444479385010283323e+01,-1.000000000000000000e+00
7.772010137871170343e+01,-1.524674419408699677e+01,-1.892515285075480946e+01,-1.000000000000000000e+00
7.921770972597091998e+01,-1.559058419914040883e+01,-1.479381810597993052e+01,-1.000000000000000000e+00
7.447000924389709553e+01,-1.852658698909219837e+01,-1.965201020518609099e+01,-1.000000000000000000e+00
7.417356101236053689e+01,-2.178488772446959132e+01,-1.307004642343146550e+01,-1.000000000000000000e+00
7.432646710407816215e+01,-1.653098381303305331e+01,-1.479939510210899201e+01,-1.000000000000000000e+00
7.623008234042242748e+01,-1.507011151741596500e+01,-1.727442298607202176e+01,-1.000000000000000000e+00
7.601836996622314757e+01,-1.548353386320805747e+01,-1.439846345122799320e+01,-1.000000000000000000e+00
7.810081658577313135e+01,-1.662799177740423318e+01,-1.542703297508378313e+01,-1.000000000000000000e+00
7.666894228108826326e+01,-2.137249400419386447e+01,-1.897095956080809387e+01,-1.000000000000000000e+00
7.658182043641608061e+01,-1.574472638384225220e+01,-1.921629656024802202e+01,-1.000000000000000000e+00
7.720413869332627144e+01,-2.062414937026205664e+01,-1.624884865985072580e+01,-1.000000000000000000e+00
7.410438336262650694e+01,-1.297316939127225233e+01,-1.000499605879497977e+01,-1.000000000000000000e+00
7.365413772016427174e+01,-1.429925243271551416e+01,-1.264213183123037432e+01,-1.000000000000000000e+00
7.752324249023860148e+01,-1.250500258566128409e+01,-1.491230013886304206e+01,-1.000000000000000000e+00
7.958999666331106937e+01,-1.110327341086888886e+01,-1.641652109278748384e+01,-1.000000000000000000e+00
7.806735093464862985e+01,-1.209010183068210154e+01,-1.607767179138231484e+01,-1.000000000000000000e+00
7.358112347537841913e+01,-1.525558405643409721e+01,-9.595613960744595161e+00,-1.000000000000000000e+00
7.949749317716350561e+01,-9.276246868955631442e+00,-1.287580603277774216e+01,-1.000000000000000000e+00
7.420716874331286306e+01,-1.302047598858828614e+01,-1.524440877822006080e+01,-1.000000000000000000e+00
7.725081099925958483e+01,-1.565187443819517377e+01,-7.416616796463528338e+00,-1.000000000000000000e+00
7.672894521900721543e+01,-1.398179921227397671e+01,-1.505921632113791730e+01,-1.000000000000000000e+00
7.382389880232624080e+01,-1.722045419736433303e+01,-1.284639062510145102e+01,-1.000000000000000000e+00
7.542307836667046672e+01,-1.975901656365273595e+01,-1.178224097670642401e+01,-1.000000000000000000e+00
7.178156856055086621e+01,-1.549036444908393229e+01,-1.006503934604297967e+01,-1.000000000000000000e+00
7.155827916940172884e+01,-1.612147077285397501e+01,-1.258348818557511528e+01,-1.000000000000000000e+00
7.284729912460005607e+01,-1.906343314449931370e+01,-1.360640779102994813e+01,-1.000000000000000000e+00
7.342435657041578168e+01,-1.504154713902552309e+01,-9.154308140763813384e+00,-1.000000000000000000e+00
7.772268839817184016e+01,-1.486107305545046131e+01,-8.392266499445041106e+00,-1.000000000000000000e+00
7.867019312193181690e+01,-1.290838901848864140e+01,-1.228012714577190856e+01,-1.000000000000000000e+00
7.874446663946710601e+01,-1.592411029900091002e+01,-1.300837103503166325e+01,-1.000000000000000000e+00
7.650526593938842268e+01,-1.777785960763399231e+01,-1.063394600284891034e+01,-1.000000000000000000e+00
7.459739690856939376e+01,-1.251110478751093602e+01,-1.287539229750428937e+01,-1.000000000000000000e+00
7.209365208107483625e+01,-2.371982516885793402e+01,-1.082465623803097365e+01,-1.000000000000000000e+00
7.612314228068437671e+01,-1.953499749017693432e+01,-1.363717202285764607e+01,-1.000000000000000000e+00
7.057027567015855141e+01,-1.972244741758885667e+01,-1.480657473610860464e+01,-1.000000000000000000e+00
6.824977212347627642e+01,-1.972581321660464937e+01,-1.337764450302721642e+01,-1.000000000000000000e+00
7.643649117790467074e+01,-1.807702072595686005e+01,-1.311227150924487184e+01,-1.000000000000000000e+00
7.601944205240923225e+01,-1.556577955471456676e+01,-1.124470722189550997e+01,-1.000000000000000000e+00
7.249755873883246693e+01,-1.468768611392103196e+01,-1.508325292484176217e+01,-1.000000000000000000e+00
7.217065123647178382e+01,-2.380578511670883657e+01,-1.745156130326849464e+01,-1.000000000000000000e+00
7.385915214560974107e+01,-2.161190104209621410e+01,-1.452436549288930046e+01,-1.000000000000000000e+00
7.051306138149432456e+01,-1.553776421113210660e+01,-1.647383562843208082e+01,0.000000000000000000e+00
7.489318962613111808e+01,-9.057368702826652296e+00,-1.450231344949117585e+01,-1.000000000000000000e+00
7.590783404612487573e+01,-1.325398144024094904e+01,-1.529373876002379085e+01,-1.000000000000000000e+00
7.704118501174394851e+01,-7.790099184004770194e+00,-1.280198126054697738e+01,-1.000000000000000000e+00
7.200461108279094447e+01,-7.060618664667913436e+00,-1.644939098097206198e+01,0.000000000000000000e+00
7.080225436401394745e+01,-1.272068275998657683e+01,-1.494153051292423839e+01,0.000000000000000000e+00
7.842667136081517754e+01,-1.126982156094692122e+01,-1.308700858607733153e+01,-1.000000000000000000e+00
7.540204843816178482e+01,-1.177717435890064124e+01,-1.299032553067999274e+01,-1.000000000000000000e+00
7.414247366453872701e+01,-1.486083930521186858e+01,-1.622648884888001319e+01,-1.000000000000000000e+00
7.332742765560756482e+01,-1.072444077374824367e+01,-1.757171062708691878e+01,-1.000000000000000000e+00
7.755706829600005392e+01,-5.130978819037331107e+00,-1.757385025569344350e+01,-1.000000000000000000e+00
7.428036507001544919e+01,-6.482312859422084905e+00,-1.355058569563697191e+01,-1.000000000000000000e+00
7.470456711715087295e+01,-8.588488440101405885e+00,-1.940728809818118350e+01,-1.000000000000000000e+00
7.635336785505347734e+01,-7.248946524466878927e+00,-1.343244785441339850e+01,-1.000000000000000000e+00
7.923985465735252376e+01,-9.998578307241508867e+00,-1.616053750000853739e+01,-1.000000000000000000e+00
7.468148809219461270e+01,-1.354432423491327420e+01,-1.536413039237751654e+01,-1.000000000000000000e+00
7.795794112755400818e+01,-9.288959775832269727e+00,-1.378107552373756128e+01,-1.000000000000000000e+00
7.881727883345018881e+01,-9.932352825447459566e+00,-1.578513441237947923e+01,-1.000000000000000000e+00
7.401001263560414145e+01,-6.684363400976095271e+00,-1.477361616375611675e+01,-1.000000000000000000e+00
7.291531176712734919e+01,-5.878907357585748450e+00,-1.427418470750280477e+01,0.000000000000000000e+00
7.502767446059507961e+01,-8.613117600188486378e+00,-1.799626022793856706e+01,-1.000000000000000000e+00
7.492704839111104320e+01,-7.710691810301010918e+00,-1.800451247405335664e+01,-1.000000000000000000e+00
7.746284968138959925e+01,-1.225369601275302855e+01,-1.740100158158065113e+01,-1.000000000000000000e+00
8.088587563873133490e+01,-9.086841851827591299e+00,-1.270067799902532002e+01,-1.000000000000000000e+00
7.736064239755367566e+01,-7.024859657868796070e+00,-1.291367884202273153e+01,-1.000000000000000000e+00
8.414405495161919646e+01,-4.763492167160252144e+00,-1.388469116760966315e+01,-1.000000000000000000e+00
8.223325124859965740e+01,-1.294366478486117700e+01,-1.245788967007734449e+01,-1.000000000000000000e+00
7.789165252219520141e+01,-4.083001403226692361e+00,-1.348336262133257968e+01,-1.000000000000000000e+00
8.295682191764409197e+01,-1.056633657894875711e+01,-1.382019677752439435e+01,-1.000000000000000000e+00
7.823560197550146711e+01,-9.815368486129701253e+00,-1.325522212518782972e+01,-1.000000000000000000e+00
7.122082963115870768e+01,-9.646391158875282201e+00,-1.557801601003364489e+01,0.000000000000000000e+00
8.008699483529127860e+01,-1.139268868952371072e+01,-1.305707078284564382e+01,-1.000000000000000000e+00
7.297886493642731409e+01,-8.245176922485235593e+00,-1.256177002930627395e+01,-1.000000000000000000e+00
8.092474681747594900e+01,-9.528170898079535434e+00,-1.170043283111629506e+01,-1.000000000000000000e+00
7.659862254994867214e+01,-4.486337354608173733e+00,-1.139432470613220794e+01,-1.000000000000000000e+00
8.234802386268120244e+01,-6.155598334034642960e+00,-1.083017323716104308e+01,-1.000000000000000000e+00
7.458837111719726920e+01,-5.394958236089529180e+00,-1.244920494981432846e+01,0.000000000000000000e+00
7.727183290671764837e+01,-1.061746861629003824e+01,-1.437871359696812590e+01,-1.000000000000000000e+00
8.030956848020730376e+01,-9.809856480659391309e+00,-1.648249331924594330e+01,-1.000000000000000000e+00
7.432620770285937795e+01,-1.124147956240533830e+01,-1.386074287654578363e+01,-1.000000000000000000e+00
8.216999900092213238e+01,-8.508169586830497622e+00,-1.462765968240454839e+01,-1.000000000000000000e+00
7.854835209127305973e+01,-6.207406082521785606e+00,-1.554000006118286947e+01,-1.000000000000000000e+00
8.118109349972068856e+01,-7.293511906906894104e+00,-1.328405281681573236e+01,-1.000000000000000000e+00
8.357452590516453483e+01,-5.523434687769017692e+00,-1.268858003297106052e+01,-1.000000000000000000e+00
7.460993437700423669e+01,-1.100776373700977118e+01,-1.047378664796484493e+01,-1.000000000000000000e+00
7.732940908699175964e+01,-9.267199272957407530e+00,-1.157599977946301273e+01,-1.000000000000000000e+00
8.137848853215929523e+01,-1.394644581881668977e+01,-1.197516025248004112e+01,-1.000000000000000000e+00
7.871391582266068099e+01,-1.150897531049302991e+01,-1.583332760763656566e+01,-1.000000000000000000e+00
7.584917477896802041e+01,-8.231941018327457726e+00,-1.125223198713978690e+01,-1.000000000000000000e+00
7.715423142626981701e+01,-1.147817141946724995e+01,-1.234917932978527766e+01,-1.000000000000000000e+00
7.962314946200228860e+01,-1.329982858973073157e+01,-9.307775895371259267e+00,-1.000000000000000000e+00
7.757014556921343740e+01,-1.418239366673764579e+01,-1.534275533266156977e+01,-1.000000000000000000e+00
7.904093511986361875e+01,-1.344336011125261976e+01,-1.372318468733272390e+01,-1.000000000000000000e+00
7.955514317135546776e+01,-1.294681864137445615e+01,-1.127034462388058422e+01,-1.000000000000000000e+00
7.389123039034083718e+01,-1.117768793915231917e+01,-1.006658078097673581e+01,-1.000000000000000000e+00
7.430647892296475732e+01,-8.967162818926270873e+00,-9.507692961823517308e+00,-1.000000000000000000e+00
7.375907943563856861e+01,-9.332153235891817999e+00,-1.362491462608298320e+01,-1.000000000000000000e+00
7.391144117049164208e+01,-1.135059244950615742e+01,-1.095024790079479438e+01,-1.000000000000000000e+00
7.076638013915278691e+01,-1.931881478028265775e+01,-1.150695583915342013e+01,-1.000000000000000000e+00
7.301300716298734983e+01,-1.834449049048445701e+01,-1.318569154230472407e+01,-1.000000000000000000e+00
6.967404353736640132e+01,-1.381900731245740488e+01,-1.333836694111481869e+01,0.000000000000000000e+00
7.461890656727703686e+01,-2.152259298708521840e+01,-8.249434073455754302e+00,-1.000000000000000000e+00
8.247492218373878359e+01,-2.013033322805875969e+01,-9.439794885111219003e+00,-1.000000000000000000e+00
8.002083940801476558e+01,-1.621885380523600517e+01,-1.448299274373416345e+01,-1.000000000000000000e+00
7.769505708043567438e+01,-1.603559825170196262e+01,-1.584991357162894410e+01,-1.000000000000000000e+00
7.261346528247091214e+01,-1.312925471809043643e+01,-1.406120083551473954e+01,-1.000000000000000000e+00
7.605733419158119091e+01,-1.807159027160930620e+01,-1.441316387454902070e+01,-1.000000000000000000e+00
7.803256764234092202e+01,-1.084338958496812921e+01,-1.296599679527047932e+01,-1.000000000000000000e+00
7.250111409186187927e+01,-1.808322026361472012e+01,-1.493705793027915618e+01,-1.000000000000000000e+00
7.701747622865038068e+01,-1.738122180878412593e+01,-1.464792922369372796e+01,-1.000000000000000000e+00
7.542785780505904825e+01,-1.612198719815089731e+01,-1.106294222689269269e+01,-1.000000000000000000e+00
7.556929249998529485e+01,-2.122267742134940249e+01,-1.686501099058756026e+01,-1.000000000000000000e+00
7.851437840274020630e+01,-1.509810644630013954e+01,-1.528990392573349588e+01,-1.000000000000000000e+00
7.705239625821833727e+01,-1.105794545744211099e+01,-1.390697035201679022e+01,-1.000000000000000000e+00
7.914875207901565091e+01,-9.604002023414899725e+00,-1.410844961355354066e+01,-1.000000000000000000e+00
7.899829687770139230e+01,-1.137214179590612950e+01,-1.753546750094794859e+01,-1.000000000000000000e+00
7.640262846488408854e+01,-1.036675857766141817e+01,-1.404011747401920829e+01,-1.000000000000000000e+00
7.727399603151650354e+01,-6.242964242668062269e+00,-9.503436642396627221e+00,-1.000000000000000000e+00
7.407838448904186635e+01,-1.077246140799462282e+01,-1.168102155126747199e+01,-1.000000000000000000e+00
8.081940725090753119e+01,-1.217689223870501714e+01,-1.288639648979903995e+01,-1.000000000000000000e+00
8.188234682301192890e+01,-9.075732989697918640e+00,-1.198244303688772305e+01,-1.000000000000000000e+00
8.063449642598824596e+01,-7.528279144351563978e+00,-1.927944394539768425e+01,-1.000000000000000000e+00
8.276409787033584564e+01,-7.784508352473014980e+00,-1.650447997926531585e+01,-1.000000000000000000e+00
8.062991873850087643e+01,-4.218421061463571320e+00,-1.454098086068483475e+01,-1.000000000000000000e+00
7.508920156164478499e+01,-6.935104941095668885e+00,-1.364620687175029445e+01,-1.000000000000000000e+00
7.774892529247264861e+01,-1.766118230485847818e+01,-1.569832567518752597e+01,-1.000000000000000000e+00
8.239353176754609365e+01,-8.133545544973227237e+00,-1.176002157046773000e+01,-1.000000000000000000e+00
7.645322823140502067e+01,-1.135647548460362977e+01,-1.049294364466695839e+01,-1.000000000000000000e+00
7.484977051787934954e+01,-1.211394051644822589e+01,-1.537713380778792249e+01,-1.000000000000000000e+00
7.577793332414911731e+01,-1.141936144105915929e+01,-1.553665614644843807e+01,-1.000000000000000000e+00
7.640427287421501035e+01,-1.834425233871920824e+01,-1.549019546309292394e+01,-1.000000000000000000e+00
7.617172080207593865e+01,-1.750991576189726118e+01,-1.721815925225150679e+01,-1.000000000000000000e+00
7.389719807994066514e+01,-6.941062680348295544e+00,-1.229663073318264566e+01,-1.000000000000000000e+00
8.028996287460174131e+01,-1.185830625278259198e+01,-1.807034874892567089e+01,-1.000000000000000000e+00
7.701312535382234614e+01,-3.804606110674072283e+00,-1.095843811781319843e+01,-1.000000000000000000e+00
8.109304801174428690e+01,-5.337540540558512348e+00,-1.319442921583447159e+01,-1.000000000000000000e+00
8.304609449288115286e+01,-5.892841733165009366e+00,-1.129318226980655204e+01,-1.000000000000000000e+00
7.965495564917658555e+01,-6.844335643386697754e+00,-9.920996690285647901e+00,-1.000000000000000000e+00
7.631021906970413227e+01,-5.646839253044700691e+00,-1.200140099924072956e+01,-1.000000000000000000e+00
8.245378841559961813e+01,-7.311061495648341513e+00,-1.379841770502932086e+01,-1.000000000000000000e+00
7.747231027119451596e+01,-4.541819578949334968e+00,-9.621672813870304708e+00,-1.000000000000000000e+00
7.699922421014751706e+01,-2.375066741986660901e+00,-9.398267018067329559e+00,0.000000000000000000e+00
7.634470203729753734e+01,-2.297558574957637045e+00,-9.953448312396456998e+00,0.000000000000000000e+00
7.928406916687339390e+01,-8.915156069647622417e+00,-1.810888895033105683e+01,-1.000000000000000000e+00
8.396035495910724933e+01,-3.744361057876310461e+00,-1.504752411187768857e+01,-1.000000000000000000e+00
7.449618853133198115e+01,-9.104707390052587002e+00,-1.409078732991773109e+01,-1.000000000000000000e+00
7.528509524662126751e+01,-1.040530342593318203e+01,-1.992891758775935784e+01,-1.000000000000000000e+00
7.407582264030827446e+01,-1.081675201161570143e+01,-1.428446712662658413e+01,-1.000000000000000000e+00
7.859130256395989989e+01,-1.296534290594265748e+01,-1.850376950762592543e+01,-1.000000000000000000e+00
7.084903730380277409e+01,-1.203526588710642109e+01,-1.535012717117035486e+01,0.000000000000000000e+00
7.625348502756364155e+01,-9.227260119105013203e+00,-1.404179353605132086e+01,-1.000000000000000000e+00
7.906058612892731219e+01,-1.266912744947207692e+01,-1.218202438376610530e+01,-1.000000000000000000e+00
7.577052004138106156e+01,-9.062770509011054187e+00,-1.281988180046028170e+01,-1.000000000000000000e+00
7.350685963700605896e+01,-1.089380013386457868e+01,-1.381265570226442208e+01,-1.000000000000000000e+00
6.821515677972767833e+01,-1.480361412090025297e+01,-1.164238250166119748e+01,0.000000000000000000e+00
7.685504646472048762e+01,-8.687620287092599369e+00,-1.439673851462724841e+01,-1.000000000000000000e+00
7.853381802984736737e+01,-9.239481697259552817e+00,-1.594577952714051960e+01,-1.000000000000000000e+00
7.996619530969192624e+01,-8.041277180421344539e+00,-1.128673081995060201e+01,-1.000000000000000000e+00
7.954379976458527324e+01,-1.116147199077106933e+01,-1.869479339259331852e+01,-1.000000000000000000e+00
7.779584261110700538e+01,-7.173770453779027001e+00,-7.075192599956341866e+00,-1.000000000000000000e+00
7.498359851434388190e+01,-1.730581302899506824e+01,-1.302650167825178151e+01,-1.000000000000000000e+00
8.062503203350088654e+01,-8.551009163365899113e+00,-1.717202724183109552e+01,-1.000000000000000000e+00
7.814431665912333358e+01,-9.001316348379377885e+00,-8.322101315586106551e+00,-1.000000000000000000e+00
7.637572489710001378e+01,-8.258447159285665862e+00,-1.524598916567549622e+01,-1.000000000000000000e+00
8.205207572602026289e+01,-1.169303863019498202e+01,-1.248678666241593760e+01,-1.000000000000000000e+00
7.855612118931961163e+01,-1.365023693508226721e+01,-1.812804036242565076e+01,-1.000000000000000000e+00
7.128856326917340880e+01,-1.180005420777531278e+01,-1.206572429891885179e+01,0.000000000000000000e+00
7.590344688958596464e+01,-1.209881213902072083e+01,-7.091349678453534366e+00,-1.000000000000000000e+00
7.572842777491234756e+01,-1.132332004572984019e+01,-1.398869964321973036e+01,-1.000000000000000000e+00
7.268837861153791380e+01,-1.721526129457656751e+01,-1.665851540286422505e+01,-1.000000000000000000e+00
7.408342179569909547e+01,-9.502882492884150878e+00,-1.282526709939646814e+01,-1.000000000000000000e+00
7.893877595452589446e+01,-8.811513945252171354e+00,-1.200210032033969831e+01,-1.000000000000000000e+00
7.941272201924327589e+01,-1.149130421962757787e+01,-1.182437142872946545e+01,-1.000000000000000000e+00
8.042369395243136410e+01,-6.198515235098120080e+00,-1.004366151793257878e+01,-1.000000000000000000e+00
8.041176357976144118e+01,-8.488078130219133044e+00,-1.342401280191823787e+01,-1.000000000000000000e+00
8.046831790488387526e+01,-1.406103808806617828e+01,-1.234350567749152816e+01,-1.000000000000000000e+00
7.650983254656496513e+01,-1.001120509580627527e+01,-1.256439303709797528e+01,-1.000000000000000000e+00
8.093899703437608650e+01,-1.067281257259506511e+01,-1.071449871788706965e+01,-1.000000000000000000e+00
8.243246144002678477e+01,-1.326582961250741022e+01,-8.523576174420986362e+00,-1.000000000000000000e+00
8.060698079645624148e+01,-1.118153330944602786e+01,-9.205909801524683189e+00,-1.000000000000000000e+00
7.799236148021175552e+01,-1.344694468138361465e+01,-1.278881941937530442e+01,-1.000000000000000000e+00
7.979377245585712330e+01,-7.393766400038080278e+00,-1.064760057198838794e+01,-1.000000000000000000e+00
7.884716650058415155e+01,-9.780008658926838905e+00,-1.377574006867791034e+01,-1.000000000000000000e+00
7.956397982451875350e+01,-8.321623658993852146e+00,-8.845971309458187548e+00,-1.000000000000000000e+00
7.908119608379728049e+01,-1.401842627167969724e+01,-7.612872608222790660e+00,-1.000000000000000000e+00
7.765554600881304737e+01,-8.313986797377030058e+00,-1.378079103513205617e+01,-1.000000000000000000e+00
7.377987344676145653e+01,-8.685778582132005710e+00,-1.653160145320330443e+01,-1.000000000000000000e+00
7.350328803605033556e+01,-1.184015435227751034e+01,-1.306407207041753971e+01,-1.000000000000000000e+00
7.421535923207970598e+01,-1.369453701076185403e+01,-1.234467217319113708e+01,-1.000000000000000000e+00
6.995979829938632122e+01,-1.360634409082023666e+01,-1.246321722079519034e+01,0.000000000000000000e+00
7.220896687049446427e+01,-1.249306768528129119e+01,-1.451347218394104033e+01,0.000000000000000000e+00
7.922123641316294140e+01,-7.960141658451713731e+00,-1.913858352803632101e+01,-1.000000000000000000e+00
7.466544027443235620e+01,-1.160370408641928996e+01,-1.134545898599158598e+01,-1.000000000000000000e+00
8.266998502798888637e+01,-1.088612104974605543e+01,-9.602597239617054470e+00,-1.000000000000000000e+00
8.067078129813710063e+01,-5.540937506090938491e+00,-1.249713363473547467e+01,-1.000000000000000000e+00
7.934574209629235497e+01,-9.106944521709824159e+00,-1.502783079855474924e+01,-1.000000000000000000e+00
7.988354507379109748e+01,-8.084962194969300242e+00,-1.072003181367076685e+01,-1.000000000000000000e+00
7.573915661863998139e+01,-8.360305512945229722e+00,-9.731621261930001765e+00,-1.000000000000000000e+00
7.976187134566028192e+01,-1.501761928663667334e+01,-9.933246190679174248e+00,-1.000000000000000000e+00
7.131953294098141782e+01,-1.705825117492741327e+01,-1.390785130256548108e+01,-1.000000000000000000e+00
7.724510231546665295e+01,-1.436273111750332632e+01,-1.506240330428424912e+01,-1.000000000000000000e+00
7.481257521123045251e+01,-1.762378797318915957e+01,-1.318823455765783415e+01,-1.000000000000000000e+00
7.250485755719819281e+01,-2.131353768269774562e+01,-1.523479280060007213e+01,-1.000000000000000000e+00
6.952989800543979015e+01,-1.994051054102105169e+01,-1.015868718400490422e+01,-1.000000000000000000e+00
7.253819918751369755e+01,-1.842005150347044662e+01,-1.258602461223023106e+01,-1.000000000000000000e+00
6.968203049074514865e+01,-2.386971490823009390e+01,-1.684901253372166607e+01,-1.000000000000000000e+00
6.550339360342334771e+01,-1.681035075031925885e+01,-1.833468563960284570e+01,0.000000000000000000e+00
6.829055472342560051e+01,-1.039045190879974889e+01,-1.493357666172905063e+01,0.000000000000000000e+00
7.409585660448765054e+01,-1.358215020110604954e+01,-1.645688817937789494e+01,-1.000000000000000000e+00
6.965518019655073090e+01,-8.878779891096417742e+00,-1.757800606476213545e+01,0.000000000000000000e+00
6.512562762948702755e+01,-1.395984457300097503e+01,-1.316361226703650367e+01,0.000000000000000000e+00
6.533270767226842679e+01,-1.136080951240248105e+01,-1.721872439247850650e+01,0.000000000000000000e+00
7.304227901236583875e+01,-1.482790688706321625e+01,-1.700157528349132718e+01,-1.000000000000000000e+00
6.799819273099718941e+01,-1.110640103525497935e+01,-1.784918441445237391e+01,0.000000000000000000e+00
6.878886516142745222e+01,-2.026623986862476201e+01,-1.756684269781538177e+01,-1.000000000000000000e+00
6.911428504018226704e+01,-1.406881057439651173e+01,-1.465868341188851787e+01,0.000000000000000000e+00
6.481004502898818487e+01,-1.348949640895799540e+01,-1.331074489282851658e+01,0.000000000000000000e+00
6.644848719634585166e+01,-1.097925697450368787e+01,-1.455650827581345474e+01,0.000000000000000000e+00
6.526446004301442372e+01,-8.275520712528251721e+00,-1.490844395378659115e+01,0.000000000000000000e+00
7.154937124592953523e+01,-6.987087778451607889e+00,-1.435869614148765372e+01,0.000000000000000000e+00
6.532204519979542567e+01,-9.959425495325044508e+00,-1.217387295892424248e+01,0.000000000000000000e+00
6.432592910861393420e+01,-1.077187631711513660e+01,-1.371917650943881739e+01,0.000000000000000000e+00
6.489965371577581266e+01,-8.231705567999267004e+00,-1.323237360834306564e+01,0.000000000000000000e+00
6.969150626481535937e+01,-2.093000866081479838e+00,-1.012671278171295342e+01,0.000000000000000000e+00
7.062956289345885352e+01,-1.248018143887015619e+01,-1.218864329304711625e+01,0.000000000000000000e+00
6.616484990628339347e+01,-9.002733982951795610e+00,-1.168533818879935993e+01,0.000000000000000000e+00
6.923197024789389786e+01,-8.199988893410452562e+00,-1.309326175748854126e+01,0.000000000000000000e+00
6.456544999748145131e+01,-1.461746355842090139e+01,-1.798630959811341512e+01,0.000000000000000000e+00
6.348013450814622161e+01,-1.411851375392763686e+01,-1.354245286479521937e+01,0.000000000000000000e+00
6.539852704277710416e+01,-1.627229165327694460e+01,-1.510769146635779414e+01,0.000000000000000000e+00
7.056683054856453907e+01,-1.382072999001236724e+01,-1.453787287204849754e+01,0.000000000000000000e+00
6.292996748033189647e+01,-1.414912211320416269e+01,-1.682405096202228734e+01,0.000000000000000000e+00
5.974879970329376278e+01,-1.649612584375060109e+01,-1.796891546623835367e+01,0.000000000000000000e+00
6.469658345353629159e+01,-8.069551119135232042e+00,-8.299155859571714089e+00,0.000000000000000000e+00
6.608614396501239696e+01,-1.136622809506081744e+01,-1.635503713623347721e+01,0.000000000000000000e+00
6.575255424244669200e+01,-6.738216233979857250e+00,-8.531541889138049228e+00,0.000000000000000000e+00
6.404640993426559703e+01,-1.768352618735144155e+00,-8.330628914497582471e+00,0.000000000000000000e+00
6.275131140735728508e+01,-8.142360680431714570e+00,-1.400493187562063646e+01,0.000000000000000000e+00
6.463742681397829415e+01,-1.405689986717356987e+01,-1.274241945118333241e+01,0.000000000000000000e+00
6.062614378021969230e+01,-1.794596724822998723e+01,-1.180841801362251431e+01,0.000000000000000000e+00
6.738372237005405907e+01,-1.182255374595820641e+01,-9.940538106451068501e+00,0.000000000000000000e+00
6.871062860276117590e+01,-7.287695480134695813e+00,-1.035612207342161106e+01,0.000000000000000000e+00
6.118996866017032943e+01,-1.229566423235478823e+01,-7.512646124244530377e+00,0.000000000000000000e+00
6.910065506495398324e+01,-1.230928488954946332e+01,-1.290373291739982520e+01,0.000000000000000000e+00
7.176841477392879654e+01,-9.803563573698223621e+00,-8.134428248869092215e+00,0.000000000000000000e+00
7.287052526310634448e+01,-6.684929200282152095e+00,-1.007371127095815488e+01,0.000000000000000000e+00
6.402204764784640645e+01,-1.249992584993665545e+01,-1.400368198099566186e+01,0.000000000000000000e+00
6.878420834700659725e+01,-8.339148352617588245e+00,-8.956448849437869342e+00,0.000000000000000000e+00
6.938887892937003699e+01,-7.446043531752607691e+00,-8.497858276454428150e+00,0.000000000000000000e+00
6.726908831827093138e+01,-1.062531991076251714e+01,-8.615566039228296447e+00,0.000000000000000000e+00
6.763434129923766136e+01,-1.711789308963000522e+01,-1.278869406019075683e+01,0.000000000000000000e+00
6.046438573220318347e+01,-1.578426420198686841e+01,-1.152402799130609345e+01,0.000000000000000000e+00
6.877023604390569744e+01,-4.720331043112955705e+00,-9.238567676325532219e+00,0.000000000000000000e+00
7.080435783781946668e+01,-8.399675128416454584e+00,-1.074583244589685194e+01,0.000000000000000000e+00
6.568219607631075974e+01,-8.721268529229307731e+00,-7.434597263817170898e+00,0.000000000000000000e+00
7.165866285940488467e+01,-1.252225354154554005e+01,-1.115998293816322828e+01,0.000000000000000000e+00
6.730596618652303675e+01,-8.873954255760821752e+00,-1.265352416169804961e+01,0.000000000000000000e+00
6.492534749167720065e+01,-6.666329840961118691e+00,-1.049398583847089661e+01,0.000000000000000000e+00
6.114087615199924386e+01,-7.724528176642288635e+00,-1.261441454495371062e+01,0.000000000000000000e+00
6.346527815666421191e+01,-1.307331279367503818e+01,-1.300294676636550406e+01,0.000000000000000000e+00
6.129777431528918896e+01,-9.659896650327395307e+00,-6.788538090995591467e+00,0.000000000000000000e+00
5.925629289290683488e+01,-1.174646716576729411e+01,-1.128174677544562421e+01,0.000000000000000000e+00
6.343595156868623519e+01,-1.296387818149636217e+01,-1.130537734062363064e+01,0.000000000000000000e+00
6.493254857549565884e+01,-1.145733701217578471e+01,-1.457542884702904651e+01,0.000000000000000000e+00
6.240389974636052983e+01,-8.753866603707686878e+00,-1.118625306080151383e+01,0.000000000000000000e+00
6.909674736123717764e+01,-1.024511278978283890e+01,-1.345088805233844376e+01,0.000000000000000000e+00
6.369417591018054026e+01,-9.531051084139559038e+00,-1.160781112569343065e+01,0.000000000000000000e+00
6.705438836906391487e+01,-8.445108678397769353e+00,-9.901402117355960542e+00,0.000000000000000000e+00
6.118571624442040502e+01,-8.932528887282838781e+00,-8.550137609688594154e+00,0.000000000000000000e+00
6.621618095522751446e+01,-4.552684877877624103e+00,-1.441517150812658343e+01,0.000000000000000000e+00
6.288370424379520074e+01,-8.586899584320670797e+00,-1.173042072212477294e+01,0.000000000000000000e+00
6.168654483344073469e+01,-3.195683559560333009e+00,-9.664170515403407435e+00,0.000000000000000000e+00
6.952501756343551165e+01,-6.721879831996661281e+00,-1.202210159113690935e+01,0.000000000000000000e+00
6.103893408337599880e+01,-8.161389128472146481e+00,-9.540857625192677105e+00,0.000000000000000000e+00
6.171400632300325384e+01,-6.202579189487576805e+00,-1.107980712196409101e+01,0.000000000000000000e+00
6.276054399922325189e+01,-8.063920936807221551e+00,-7.502375371909709045e+00,0.000000000000000000e+00
6.159108569182518522e+01,-7.387912213380782411e+00,-1.362990379386658013e+01,0.000000000000000000e+00
6.563107075137904189e+01,-1.231865531072197761e+01,-1.486288237941000645e+01,0.000000000000000000e+00
6.848346529906999081e+01,-1.118112860302783140e+01,-8.667450999445755144e+00,0.000000000000000000e+00
6.986700170778307495e+01,-6.887437542504248889e+00,-1.357444415942699756e+01,0.000000000000000000e+00
6.104013799249701577e+01,-1.312618907287191483e+01,-1.353754012117728855e+01,0.000000000000000000e+00
5.931438532074781733e+01,-5.147892150235094277e+00,-1.503928624646014178e+01,0.000000000000000000e+00
6.422198180805467871e+01,-4.277838035830786367e+00,-1.284757988148370345e+01,0.000000000000000000e+00
6.732233047273817306e+01,-8.118386476212767988e+00,-1.403953061118521894e+01,0.000000000000000000e+00
6.241783012299070776e+01,-1.246678672454883774e+01,-1.159720822367775206e+01,0.000000000000000000e+00
6.349617454747871648e+01,-1.032769498696784183e+01,-8.904983207787108057e+00,0.000000000000000000e+00
5.754013622919113402e+01,-9.219116971407276040e+00,-7.511362363561542743e+00,0.000000000000000000e+00
5.780879990593934536e+01,-6.599337777721249410e+00,-9.173176484771628836e+00,0.000000000000000000e+00
6.540063238475154606e+01,-1.356640856406791684e+01,-1.289967939984523326e+01,0.000000000000000000e+00
6.074006934575510286e+01,-1.010140125404480038e+01,-1.081459460795737471e+01,0.000000000000000000e+00
5.601884056813030810e+01,-6.915649735625550854e+00,-1.386078459138652619e+01,0.000000000000000000e+00
6.398980725792976898e+01,-5.803745288056639140e+00,-1.499700502693435489e+01,0.000000000000000000e+00
5.829582770952465154e+01,-1.453278663031056617e+01,-1.524219199838931260e+01,0.000000000000000000e+00
6.139946218133886191e+01,-8.836082648840118736e+00,-4.763990052110846918e+00,0.000000000000000000e+00
5.613972651467555863e+01,-3.398863747758205101e+00,-7.347202483236014103e+00,-1.000000000000000000e+00
5.783062707590497098e+01,-9.543927186842735111e+00,-9.661489502472822011e+00,0.000000000000000000e+00
5.196058258754668202e+01,-5.402766726882536119e+00,-7.730158693515798873e+00,-1.000000000000000000e+00
5.719166974178988028e+01,-1.164763364620069908e+00,-1.152969614457194858e+01,-1.000000000000000000e+00
6.042540947682974206e+01,-1.890415189134499796e+00,-1.020812411986664259e+01,0.000000000000000000e+00
6.121058292811738255e+01,-3.936804710367413307e+00,-1.112705053431597690e+01,0.000000000000000000e+00
6.488990069621567613e+01,-1.867479088089003758e+00,-8.985703604506527498e+00,0.000000000000000000e+00
5.797638995999411549e+01,-2.961683817430960985e+00,-8.413922212488703423e+00,-1.000000000000000000e+00
6.680414490469775046e+01,-5.125706670191959802e+00,-6.628545241923953668e+00,0.000000000000000000e+00
6.523683957784771792e+01,-7.196011028802233866e+00,-1.446271343271186716e+01,0.000000000000000000e+00
6.581751119261851102e+01,-1.074522401670892435e+01,-1.037114637214528301e+01,0.000000000000000000e+00
5.988932219491206155e+01,-9.042590339313164804e+00,-9.402682651743909048e+00,0.000000000000000000e+00
6.251054513337575713e+01,-1.063151929798000239e+01,-1.206366363655792284e+01,0.000000000000000000e+00
6.581208736528789416e+01,-1.142203376670219050e+01,-9.398440835819618755e+00,0.000000000000000000e+00
5.918659578291062928e+01,-8.433279566244022973e+00,-1.537955738388306060e+01,0.000000000000000000e+00
5.920392141137833875e+01,-1.099142055952110653e+01,-8.887312005833205575e+00,0.000000000000000000e+00
5.785291498634970964e+01,-1.233431475497734553e+01,-7.091235922399158120e+00,0.000000000000000000e+00
6.459734759580204866e+01,-1.740361448116334131e+01,-1.462807617795531989e+01,0.000000000000000000e+00
5.667937112876775529e+01,-1.698769147195820395e+01,-1.127854093062986429e+01,0.000000000000000000e+00
5.715509227002070247e+01,-6.853174363859423579e+00,-9.636245753762732846e+00,0.000000000000000000e+00
6.117760118619215604e+01,-1.477422678009970092e+01,-1.186746482142145886e+01,0.000000000000000000e+00
5.642050155314583293e+01,-1.239960117644549698e+01,-1.336697181459756756e+01,0.000000000000000000e+00
6.222383904181374703e+01,-1.067185217281063103e+01,-1.208780205603265223e+01,0.000000000000000000e+00
5.976548656904762424e+01,-1.891438562125771483e+01,-1.225824512365752916e+01,0.000000000000000000e+00
6.593161271085224939e+01,-1.291701584890252086e+01,-1.077913900028445759e+01,0.000000000000000000e+00
6.141324032577406200e+01,-1.532478957060426694e+01,-9.885243117793654832e+00,0.000000000000000000e+00
6.562195569749829360e+01,-1.301232273887606894e+01,-7.475688347442001280e+00,0.000000000000000000e+00
6.761226543624917440e+01,-1.063788008790094963e+01,-5.598750962477186732e+00,0.000000000000000000e+00
6.698553553420850903e+01,-1.064331309734053832e+01,-1.019335216359134400e+01,0.000000000000000000e+00
6.570780041156305629e+01,-1.174257203813634476e+01,-1.224590347927683887e+01,0.000000000000000000e+00
6.188945968703504974e+01,-7.019030615946381779e+00,-7.080280594763599389e+00,0.000000000000000000e+00
5.961194240741831862e+01,-9.776589667246318172e+00,-1.227563000391147341e+01,0.000000000000000000e+00
6.494951524283314370e+01,-1.059077477897663755e+01,-1.353037097810076794e+01,0.000000000000000000e+00
6.823951516045022458e+01,-1.628162432299079398e+01,-1.410831857604592798e+01,0.000000000000000000e+00
6.978429676452554986e+01,-1.160129813780293162e+01,-1.064006175337424942e+01,0.000000000000000000e+00
6.115815322345765992e+01,-1.058403249860840667e+01,-1.287799981866063703e+01,0.000000000000000000e+00
5.573573710730597242e+01,-1.619569034507898664e+01,-1.555931395819084884e+01,0.000000000000000000e+00
5.877568087159011156e+01,-7.919435083003752318e+00,-1.292649196373865195e+01,0.000000000000000000e+00
6.545022230869257385e+01,-1.334913485675280853e+01,-1.643052492229710992e+01,0.000000000000000000e+00
6.800836640062188110e+01,-5.553651654478506394e+00,-1.218848622914583757e+01,0.000000000000000000e+00
6.946929032237002843e+01,-8.950003912293702513e+00,-1.069091695048486024e+01,0.000000000000000000e+00
5.935455911046348376e+01,-1.172694617545246842e+01,-8.642879448889933869e+00,0.000000000000000000e+00
5.648781673172795337e+01,-1.152595271339421323e+01,-1.285109778839864703e+01,0.000000000000000000e+00
6.291787380702768928e+01,-1.092153115743302827e+01,-1.583057657995144929e+01,0.000000000000000000e+00
6.782291956448156611e+01,-1.788267862443145262e+01,-1.353420221696648618e+01,-1.000000000000000000e+00
6.387850343522885055e+01,-1.162691168233900285e+01,-1.430163850858172658e+01,0.000000000000000000e+00
7.240885101885575637e+01,-7.915009597033158428e+00,-1.428061861665378629e+01,0.000000000000000000e+00
6.161151541946072996e+01,-7.590606140694645454e+00,-1.098883532078937364e+01,0.000000000000000000e+00
6.685493473149693955e+01,-1.322280147323521504e+01,-1.329611056573544481e+01,0.000000000000000000e+00
7.152909582045137427e+01,-1.455895384864809827e+01,-1.588703285665778608e+01,-1.000000000000000000e+00
6.704933291032224929e+01,-1.085959842360551697e+01,-1.137566066709784707e+01,0.000000000000000000e+00
6.778077653148879733e+01,-1.192562222952812512e+01,-8.488528159863530931e+00,0.000000000000000000e+00
6.562250334783510652e+01,-9.611846617203584131e+00,-1.008109051579602955e+01,0.000000000000000000e+00
6.778722799050758852e+01,-1.838075346741353044e+01,-1.476480619452913423e+01,-1.000000000000000000e+00
5.699776932582081201e+01,-7.453524389353003876e+00,-1.111626385955547214e+01,0.000000000000000000e+00
6.789259905395442729e+01,-1.817841444171921239e+01,-1.393771737400788702e+01,-1.000000000000000000e+00
5.862620920185184303e+01,-1.293995849258540964e+01,-1.201320185223864456e+01,0.000000000000000000e+00
6.748621474258861497e+01,-1.659277688048183919e+01,-1.295583515304083200e+01,0.000000000000000000e+00
7.135106229084315999e+01,-2.413728201592049771e+01,-1.432023579387027823e+01,-1.000000000000000000e+00
6.963992430016701007e+01,-1.343097966133829324e+01,-1.357422455499033731e+01,0.000000000000000000e+00
6.204269090844504575e+01,-1.684432691425219275e+01,-1.393577904142194157e+01,0.000000000000000000e+00
6.476369947993536869e+01,-1.418134381729331039e+01,-1.246395239223356199e+01,0.000000000000000000e+00
6.494151844249485350e+01,-2.215217791231342659e+01,-1.794463585868521349e+01,-1.000000000000000000e+00
6.923387032492152571e+01,-1.979332922925760130e+01,-1.338962551692516989e+01,-1.000000000000000000e+00
6.652894306627109700e+01,-1.310061019244330893e+01,-9.474259425830865666e+00,0.000000000000000000e+00
6.492605722387463629e+01,-1.210454660328422349e+01,-1.316585509101629192e+01,0.000000000000000000e+00
6.953089273133613801e+01,-1.235846726411934959e+01,-1.328258946293643739e+01,0.000000000000000000e+00
6.800598868673951358e+01,-1.353757033382555974e+01,-1.443606932399894482e+01,0.000000000000000000e+00
6.912121312343550983e+01,-1.401267997427163259e+01,-1.012299904044047416e+01,0.000000000000000000e+00
6.795183626475824212e+01,-1.821224303311259618e+01,-8.573931530094256459e+00,-1.000000000000000000e+00
6.691242754351289079e+01,-1.461210153411262169e+01,-9.601455045111775277e+00,0.000000000000000000e+00
6.727776483850698241e+01,-1.540679685536501431e+01,-9.460590766775203164e+00,0.000000000000000000e+00
6.301553705103003011e+01,-5.967934768373436505e+00,-8.463392402628166167e+00,0.000000000000000000e+00
6.836630487331359518e+01,-1.267087450363565004e+01,-8.836201839571048211e+00,0.000000000000000000e+00
6.228101532245528205e+01,-7.180562538836747777e+00,-5.332429340689965436e+00,0.000000000000000000e+00
6.963239131558208328e+01,-1.182403552116402778e+01,-7.007435377498332230e+00,0.000000000000000000e+00
6.375323228508128892e+01,-1.260711270296790154e+01,-9.832994241957278447e+00,0.000000000000000000e+00
6.784499675112175510e+01,-1.225609540163779165e+01,-1.131066352909997264e+01,0.000000000000000000e+00
7.040311411475229875e+01,-1.202523197212706485e+01,-1.334461416919363863e+01,0.000000000000000000e+00
7.022334291901289305e+01,-1.098439886021047407e+01,-7.851700647099365327e+00,0.000000000000000000e+00
7.300283398520099354e+01,-1.554240429063357354e+01,-1.089370794994042058e+01,-1.000000000000000000e+00
7.317277607648682647e+01,-1.342899356423514767e+01,-9.574695523889337423e+00,-1.000000000000000000e+00
7.451419403682484699e+01,-1.150706084702832932e+01,-1.112899852519084298e+01,-1.000000000000000000e+00
6.926841661567993924e+01,-6.188018194409084849e+00,-7.185703125856944595e+00,0.000000000000000000e+00
6.844140240621460691e+01,-1.329642167333201108e+01,-1.077341445450825752e+01,0.000000000000000000e+00
6.960064538032771964e+01,-1.310490469826463134e+01,-1.091102266145393074e+01,0.000000000000000000e+00
6.925419240247639152e+01,-1.734980378895024344e+01,-8.245588585987507102e+00,-1.000000000000000000e+00
7.120720873636872739e+01,-1.156906065863571342e+01,-1.369057568827848392e+01,0.000000000000000000e+00
6.374321491191193445e+01,-1.377300374636237379e+01,-1.235695446207048320e+01,0.000000000000000000e+00
7.065446235047704704e+01,-1.544187164271274959e+01,-1.338153473874340982e+01,0.000000000000000000e+00
6.200038775577180417e+01,-1.632860411920920640e+01,-1.025783984827991446e+01,0.000000000000000000e+00
7.262543825123906061e+01,-1.314411218914564827e+01,-9.399032000422378630e+00,-1.000000000000000000e+00
6.815210100914028146e+01,-1.132061439504034084e+01,-9.719344978351596609e+00,0.000000000000000000e+00
6.695424113027763724e+01,-1.691756446534679625e+01,-1.861717172266414622e+01,0.000000000000000000e+00
6.881953209374103153e+01,-1.784734607001117723e+01,-1.298975176474477244e+01,-1.000000000000000000e+00
6.445784398412951077e+01,-1.703083999767030576e+01,-8.951500786870132842e+00,0.000000000000000000e+00
6.813200805719716868e+01,-2.111257044848888853e+01,-1.247061096686017478e+01,-1.000000000000000000e+00
5.969983611928500977e+01,-1.761556351083872940e+01,-1.716058364701733652e+01,0.000000000000000000e+00
6.772369704151900294e+01,-2.188019984488906289e+01,-1.338786399029860341e+01,-1.000000000000000000e+00
6.451612016530953042e+01,-2.141495509149323340e+01,-1.035036940763324154e+01,-1.000000000000000000e+00
6.881540273967667076e+01,-1.785079078546112896e+01,-8.676171801510902171e+00,-1.000000000000000000e+00
6.786085779061080814e+01,-1.724900301341697428e+01,-1.038312757646564854e+01,0.000000000000000000e+00
6.773077926504230106e+01,-1.733548791661949906e+01,-1.313465058650724693e+01,0.000000000000000000e+00
7.485153032418385521e+01,-1.638596719311035699e+01,-1.247663120338448728e+01,-1.000000000000000000e+00
6.995825381497330397e+01,-1.446803375225104027e+01,-1.255284864022281432e+01,0.000000000000000000e+00
7.207570765955233583e+01,-1.686406845276231437e+01,-1.474784839121408808e+01,-1.000000000000000000e+00
7.273385299759287648e+01,-1.624982453223477563e+01,-1.801741899772216726e+01,-1.000000000000000000e+00
6.921405478783562160e+01,-1.059463453287771983e+01,-1.628993288285371577e+01,0.000000000000000000e+00
6.617316527718205066e+01,-9.731817442548090114e+00,-1.724264241536959119e+01,0.000000000000000000e+00
7.174936568364594791e+01,-1.423348006047342196e+01,-1.478553681348675397e+01,-1.000000000000000000e+00
6.517675577625517747e+01,-1.251200696406732504e+01,-1.305635599554535453e+01,0.000000000000000000e+00
6.946875635288527917e+01,-7.689871769073548080e+00,-1.459206270867158395e+01,0.000000000000000000e+00
6.845034419454947283e+01,-8.707988049835407196e+00,-1.680577666244960255e+01,0.000000000000000000e+00
7.825152749439989464e+01,-1.407203686687445199e+01,-1.285410442208499049e+01,-1.000000000000000000e+00
6.805793708620154803e+01,-1.450306729163975206e+01,-1.275283925229189563e+01,0.000000000000000000e+00
6.828381838216787969e+01,-1.249977139586316177e+01,-1.211196884371248217e+01,0.000000000000000000e+00
7.155692020968915301e+01,-8.781053475709514444e+00,-1.115297563284199178e+01,0.000000000000000000e+00
6.459740343111410255e+01,-9.045380771354635030e+00,-1.294347755488043994e+01,0.000000000000000000e+00
6.398673788136212437e+01,-1.208204809191551021e+01,-1.275250311955511329e+01,0.000000000000000000e+00
6.291042643802442313e+01,-7.522133134112618080e+00,-1.192949401084342220e+01,0.000000000000000000e+00
7.114311941061997402e+01,-9.978468032422801670e+00,-1.204274963874643234e+01,0.000000000000000000e+00
7.195041385745003026e+01,-8.650520995181533834e+00,-1.495809213778234792e+01,0.000000000000000000e+00
6.776240034586922434e+01,-1.466104820151679533e+01,-1.730593210156600747e+01,0.000000000000000000e+00
7.158277438932337589e+01,-9.566940481200528978e+00,-1.318044458527295681e+01,0.000000000000000000e+00
7.388856067798657534e+01,-1.138473157443228523e+01,-1.619328734639715961e+01,-1.000000000000000000e+00
6.887302178978752920e+01,-1.214462186141698297e+01,-1.846860315422889087e+01,0.000000000000000000e+00
7.347559445735348049e+01,-1.214324569885073224e+01,-1.334199528863274153e+01,-1.000000000000000000e+00
7.476277937572575638e+01,-1.430189069032712013e+01,-1.530210085365501094e+01,-1.000000000000000000e+00
7.874874426777543590e+01,-9.009479143493800635e+00,-1.290055461854069385e+01,-1.000000000000000000e+00
7.226567328491321973e+01,-7.059313309497754929e+00,-1.298275706677697272e+01,0.000000000000000000e+00
7.119632890058899477e+01,-1.061891678591051047e+01,-1.438480219315986375e+01,0.000000000000000000e+00
7.736100475117856945e+01,-1.109302698170851187e+01,-1.183004036282630445e+01,-1.000000000000000000e+00
7.731199494405464634e+01,-1.180809442979708734e+01,-1.081459368869288795e+01,-1.000000000000000000e+00
6.892814224547409196e+01,-1.218130055383556964e+01,-1.219831050688221374e+01,0.000000000000000000e+00
7.656863590907612149e+01,-8.361775276460281958e+00,-1.089368864299905759e+01,-1.000000000000000000e+00
7.249081956636233315e+01,-1.029649691483333385e+01,-7.549035261671355634e+00,-1.000000000000000000e+00
7.742839237204081826e+01,-1.153471920892862990e+01,-1.168853370522812085e+01,-1.000000000000000000e+00
7.344941135935401633e+01,-1.045885257737714369e+01,-1.156050659855317875e+01,-1.000000000000000000e+00
7.439848806416584637e+01,-7.616343354947739286e+00,-8.294193849130261142e+00,-1.000000000000000000e+00
6.966902218651270573e+01,-5.991102722290469806e+00,-1.453931514409832992e+01,0.000000000000000000e+00
6.708492205468522229e+01,-5.744347128785101120e+00,-1.535243207054530323e+01,0.000000000000000000e+00
6.343375854582993156e+01,-1.192811596952621578e+01,-1.152343875592921663e+01,0.000000000000000000e+00
6.015930962570761409e+01,-6.962136165311761715e+00,-1.442199283236324803e+01,0.000000000000000000e+00
6.485801469884151516e+01,-7.011816312769635573e+00,-9.514416588363953764e+00,0.000000000000000000e+00
6.429582605863768663e+01,-1.125191444881073188e+01,-1.074356527638795455e+01,0.000000000000000000e+00
6.681008799417611499e+01,-1.932460670553335902e+01,-1.119166255333567506e+01,-1.000000000000000000e+00
6.452271665769291076e+01,-1.008634233101608935e+01,-9.941148266188555738e+00,0.000000000000000000e+00
6.703260786004850047e+01,-1.255255896271287774e+01,-8.603137950737957951e+00,0.000000000000000000e+00
6.799311832599622107e+01,-1.106941890968169595e+01,-1.030301617982303597e+01,0.000000000000000000e+00
6.804447582639342329e+01,-1.061598743803815736e+01,-1.425028029701242893e+01,0.000000000000000000e+00
6.798542316901469462e+01,-7.226687718204931166e+00,-1.048327954874200607e+01,0.000000000000000000e+00
6.374637042304095047e+01,-1.027032075203408112e+01,-9.798649734238804143e+00,0.000000000000000000e+00
6.534173382796491580e+01,-9.388903542602362151e+00,-9.017451123811619951e+00,0.000000000000000000e+00
6.064818599833849788e+01,-7.622831995174585984e+00,-5.247573923244331695e+00,0.000000000000000000e+00
7.232004500143963810e+01,-8.721511401192479696e+00,-8.112624954162352964e+00,0.000000000000000000e+00
7.026266998325203872e+01,-1.954303485671044882e+01,-1.194286952600171503e+01,-1.000000000000000000e+00
7.043524361257560429e+01,-1.335811791477962807e+01,-8.851760625532358873e+00,0.000000000000000000e+00
6.812221397553359736e+01,-8.363474686955914450e+00,-1.005989438863299590e+01,0.000000000000000000e+00
6.935890573018143357e+01,-7.970680483403572048e+00,-1.017362365039663175e+01,0.000000000000000000e+00
7.196987723146602889e+01,-1.155061245392659863e+01,-7.449544657131591308e+00,0.000000000000000000e+00
6.694851872540429838e+01,-1.517260163722817445e+01,-5.010712716090452545e+00,0.000000000000000000e+00
6.692928390608022937e+01,-7.961995869133023263e+00,-1.083632267794845383e+01,0.000000000000000000e+00
6.839310340126831989e+01,-5.683876177469259439e+00,-1.111232626573634086e+01,0.000000000000000000e+00
6.853374973225182032e+01,-1.531679545152754063e+00,-3.908497425830009586e+00,0.000000000000000000e+00
6.416195900742346225e+01,-7.749036390138551056e+00,-8.236535066540270122e+00,0.000000000000000000e+00
6.445882052197303835e+01,-6.552380020538858041e+00,-1.311529005128314473e+01,0.000000000000000000e+00
6.379496394607016896e+01,-5.606125835422939296e+00,-1.265415955217545374e+01,0.000000000000000000e+00
6.668588699426040023e+01,-7.782644612960330832e+00,-1.038590948158518756e+01,0.000000000000000000e+00
6.232964611326659110e+01,-8.375734322500957063e+00,-1.316852160991609466e+01,0.000000000000000000e+00
6.616270261508319095e+01,-7.261187861536925858e+00,-8.966854469145554063e+00,0.000000000000000000e+00
6.812568183479440620e+01,-7.317561790801128119e+00,-1.110602843553289176e+01,0.000000000000000000e+00
6.007206166883976550e+01,-1.066438853473705173e+01,-9.595465840068300167e+00,0.000000000000000000e+00
5.873941728190068545e+01,-1.423201980548391887e+01,-1.270902735059119237e+01,0.000000000000000000e+00
5.789866842784979895e+01,-1.240604170277368112e+01,-1.280164384605965644e+01,0.000000000000000000e+00
6.225651762754656460e+01,-1.612586786300860453e+01,-1.089512013787209632e+01,0.000000000000000000e+00
6.426402684507526430e+01,-9.345536004133068175e+00,-1.408010411421337871e+01,0.000000000000000000e+00
6.361369714042281487e+01,-1.038812724902963680e+01,-1.200981348270916271e+01,0.000000000000000000e+00
6.446415317065039119e+01,-1.470245857539072176e+01,-1.654401320482556059e+01,0.000000000000000000e+00
6.485209171115762672e+01,-2.419290574846289132e+01,-1.544022793592063891e+01,-1.000000000000000000e+00
6.203015826247990816e+01,-1.704009639545919441e+01,-1.607613538490614502e+01,0.000000000000000000e+00
6.456988194237933953e+01,-1.505149678045496486e+01,-1.217844086517725977e+01,0.000000000000000000e+00
6.966029793581478202e+01,-1.205220619542831173e+01,-1.066963142049590729e+01,0.000000000000000000e+00
6.701723897400860608e+01,-1.996196807220832881e+01,-1.467155770768254008e+01,-1.000000000000000000e+00
6.148113063183804172e+01,-1.165617241168087048e+01,-1.239488253244343596e+01,0.000000000000000000e+00
6.749756152768208040e+01,-2.015630327634000452e+01,-1.469207715899235289e+01,-1.000000000000000000e+00
6.734989119008554326e+01,-2.253625694180644246e+01,-1.525954774494537958e+01,-1.000000000000000000e+00
6.763739603188014371e+01,-1.658200087412739165e+01,-1.260258496797682248e+01,0.000000000000000000e+00
6.456420524758767954e+01,-1.558215756287706100e+01,-1.459032610785377493e+01,0.000000000000000000e+00
6.794161399573403060e+01,-1.692280199008477837e+01,-1.039290352914941806e+01,0.000000000000000000e+00
6.696395258820868435e+01,-1.662831668689590359e+01,-1.634653356227216392e+01,0.000000000000000000e+00
7.083872359472161406e+01,-1.343185403133696099e+01,-1.190064312095712395e+01,0.000000000000000000e+00
7.323449256735237611e+01,-1.531580155370271257e+01,-1.340200178302361600e+01,-1.000000000000000000e+00
6.842284509681593363e+01,-1.136470007566197893e+01,-9.957831931786994772e+00,0.000000000000000000e+00
6.676072781831618386e+01,-8.586249879290232201e+00,-1.146923094743998028e+01,0.000000000000000000e+00
6.495663173280696867e+01,-1.061694745575779031e+01,-1.401321822799853045e+01,0.000000000000000000e+00
6.059630014816941213e+01,-1.357592949163016094e+01,-1.095999491916670898e+01,0.000000000000000000e+00
6.913450249348896648e+01,-1.003343788619779176e+01,-1.229567066034717371e+01,0.000000000000000000e+00
7.125410936160108122e+01,-9.285104711536778410e+00,-1.580085686328549954e+01,0.000000000000000000e+00
6.730869079369044528e+01,-6.030214125691154337e+00,-1.866184532995910317e+01,0.000000000000000000e+00
7.272715535032367029e+01,-4.238537431951877821e+00,-1.410914334721262975e+01,0.000000000000000000e+00
7.358299763858084930e+01,-7.272688295375720813e+00,-1.468558833954967646e+01,-1.000000000000000000e+00
7.186599491761994329e+01,-5.481152526781265522e+00,-1.283929315116434111e+01,0.000000000000000000e+00
6.985763333379385642e+01,-9.189595936191176762e+00,-1.193701791711635352e+01,0.000000000000000000e+00
7.414449342125696774e+01,-1.071846395190496359e+01,-1.203164749801538314e+01,-1.000000000000000000e+00
7.601660334583760914e+01,-7.177557731583291911e+00,-1.351506975345278150e+01,-1.000000000000000000e+00
7.270388002498479807e+01,-8.842381496940905805e+00,-1.261387619580552411e+01,0.000000000000000000e+00
7.707866309341447675e+01,-1.070782464829239622e+01,-1.232520102735468015e+01,-1.000000000000000000e+00
7.595842221979357589e+01,-1.090318458657604062e+01,-1.285019544710797668e+01,-1.000000000000000000e+00
7.529358517286611630e+01,-1.046767626977293197e+01,-1.406592889295699678e+01,-1.000000000000000000e+00
6.920377328034793152e+01,-7.350883953315398678e+00,-1.227724055759477828e+01,0.000000000000000000e+00
7.409137121048755148e+01,-6.787301085127205091e+00,-1.258749461731411756e+01,-1.000000000000000000e+00
7.001312964279149753e+01,-1.112002071558295846e+01,-1.530569514386016294e+01,0.000000000000000000e+00
6.362509860208498225e+01,-7.874014987195433690e+00,-7.170729013434710808e+00,0.000000000000000000e+00
6.679475026027598972e+01,-5.339888375578231816e+00,-8.367233470464906731e+00,0.000000000000000000e+00
7.316991333460407532e+01,-9.441650653307299024e+00,-7.542459249440806701e+00,-1.000000000000000000e+00
6.570070801963854024e+01,-8.822282306133029550e+00,-9.027319989918941801e+00,0.000000000000000000e+00
6.794715593699648082e+01,-9.964083992685861091e+00,-7.266871304678119259e+00,0.000000000000000000e+00
7.072419294649280630e+01,-1.217655014034417427e+01,-1.016861263876370280e+01,0.000000000000000000e+00
7.422696115530877137e+01,-8.031119586617226247e+00,-6.090697134253609590e+00,-1.000000000000000000e+00
7.300056182302679986e+01,-8.050145957343987746e+00,-8.446784935165313257e+00,-1.000000000000000000e+00
7.483819737121795868e+01,-1.023889123917382804e+01,-6.628429711564966631e+00,-1.000000000000000000e+00
7.032957502918125670e+01,-1.408671896432109705e+01,-1.229482166094642359e+01,0.000000000000000000e+00
6.501700631698153643e+01,-1.727186174118547157e+01,-1.184031445819924144e+01,0.000000000000000000e+00
6.754932661787303516e+01,-1.003106363843416204e+01,-1.237074726209495523e+01,0.000000000000000000e+00
6.402541568408278749e+01,-1.022279576722351102e+01,-1.299630172167278808e+01,0.000000000000000000e+00
7.029400904801342165e+01,-1.076276070953894681e+01,-1.520687885441364706e+01,0.000000000000000000e+00
6.303326153866096604e+01,-8.255870974201025447e+00,-1.023952034599048311e+01,0.000000000000000000e+00
6.188433985920384117e+01,-1.121990691625620862e+01,-1.241632001552103581e+01,0.000000000000000000e+00
6.969653839864312772e+01,-9.975664084885060845e+00,-9.230154079584265148e+00,0.000000000000000000e+00
7.293035178449395062e+01,-5.777812800166254981e+00,-1.339552065476270748e+01,0.000000000000000000e+00
6.766692447119629605e+01,-1.250225463546986582e+01,-1.551812409070482524e+01,0.000000000000000000e+00
7.468631504155794687e+01,-1.287997021181852197e+01,-9.508423505442213042e+00,-1.000000000000000000e+00
6.958079101312185344e+01,-1.278668811366795843e+01,-1.444231271406288464e+01,0.000000000000000000e+00
7.819989651735147618e+01,-9.779550520429156180e+00,-1.277520464131839439e+01,-1.000000000000000000e+00
7.217139572469764630e+01,-8.677899713584396935e+00,-1.351104879215856691e+01,0.000000000000000000e+00
6.791052980055096100e+01,-1.218861807862215585e+01,-1.050038842299260367e+01,0.000000000000000000e+00
7.847156280045997789e+01,-1.342732457130033552e+01,-1.012892193497106597e+01,-1.000000000000000000e+00
7.323717820655492972e+01,-1.300824935523830916e+01,-9.828005770580947598e+00,-1.000000000000000000e+00
7.019265958921643289e+01,-1.582972260592107716e+01,-1.227356222942787767e+01,-1.000000000000000000e+00
7.576928554151231765e+01,-1.089906444982274003e+01,-9.030779200435189225e+00,-1.000000000000000000e+00
7.402687287761024493e+01,-1.256643084597344817e+01,-1.060331462155676263e+01,-1.000000000000000000e+00
7.293686191283552489e+01,-9.652340961905803596e+00,-8.591604075604514890e+00,-1.000000000000000000e+00
6.612723468058722176e+01,-1.719445666641697201e+01,-1.051897610621326784e+01,0.000000000000000000e+00
6.953364517172897763e+01,-2.325796544756087769e+01,-1.483065024345964922e+01,-1.000000000000000000e+00
7.267549727182654351e+01,-1.579195900897775928e+01,-8.823295609372404869e+00,-1.000000000000000000e+00
6.831310190667149129e+01,-1.006525304918898200e+01,-8.197610275159249227e+00,0.000000000000000000e+00
6.564974414147870618e+01,-7.752026022081571099e+00,-1.108589852889663341e+01,0.000000000000000000e+00
6.605156148046228282e+01,-1.170166479548123739e+01,-1.077561279793542504e+01,0.000000000000000000e+00
6.786287268759613767e+01,-1.461602757108225958e+01,-8.241463517222864965e+00,0.000000000000000000e+00
6.814589445610305063e+01,-6.838869990318824144e+00,-1.230084566295390758e+01,0.000000000000000000e+00
6.361335734891844140e+01,-1.373142407566589362e+01,-1.077812938524390596e+01,0.000000000000000000e+00
7.018086778807115422e+01,-1.151060998455099060e+01,-1.055705896740241734e+01,0.000000000000000000e+00
6.331711081979998568e+01,-1.181757579952066450e+01,-1.191669521974272250e+01,0.000000000000000000e+00
6.288542937155279589e+01,-1.074294450573840543e+01,-1.033025357512929077e+01,0.000000000000000000e+00
6.238146447732592037e+01,-1.052901394941026147e+01,-1.015293327782826793e+01,0.000000000000000000e+00
6.971566151146558354e+01,-1.037089290552351706e+01,-9.831512367855493650e+00,0.000000000000000000e+00
6.528959640815281773e+01,-8.014728971999195650e+00,-1.138883462095164489e+01,0.000000000000000000e+00
6.539315238699836641e+01,-1.106383188538016249e+01,-1.105427928686429695e+01,0.000000000000000000e+00
6.826359459801203400e+01,-1.133451815543106633e+01,-1.029272114086010070e+01,0.000000000000000000e+00
6.834847747015118102e+01,-3.296228730571741039e+00,-9.482173482658302177e+00,0.000000000000000000e+00
6.668102141118578174e+01,-8.315982856022626990e+00,-1.148884813876849087e+01,0.000000000000000000e+00
6.189742085995881382e+01,-9.012037841788064441e+00,-1.132344136393235523e+01,0.000000000000000000e+00
6.409765016302297624e+01,-1.187259517796172048e+01,-1.088891581953152077e+01,0.000000000000000000e+00
6.555597185132700133e+01,-1.493867764504993900e+01,-1.247158770513757453e+01,0.000000000000000000e+00
6.874267804716194519e+01,-1.171729176867389199e+01,-1.178121279774239483e+01,0.000000000000000000e+00
6.680236565275735927e+01,-7.147562496289113554e+00,-7.672385502367235155e+00,0.000000000000000000e+00
6.266292608552811316e+01,-5.004009895197016888e+00,-8.960915083548695037e+00,0.000000000000000000e+00
6.578593664281159192e+01,-8.928834529275917475e+00,-9.411298972596947365e+00,0.000000000000000000e+00
6.734635925416149860e+01,-9.817652369413030655e+00,-1.377516216995599585e+01,0.000000000000000000e+00
6.838534141902327690e+01,-9.665291447100246458e+00,-9.106728780502960419e+00,0.000000000000000000e+00
6.276657012225866339e+01,-1.188002756121055725e+01,-1.079777267701760124e+01,0.000000000000000000e+00
6.824431314968262541e+01,-7.372705480300847825e+00,-6.377382399741642338e+00,0.000000000000000000e+00
6.571001511562181463e+01,-8.712904599406801509e+00,-6.895036759019609995e+00,0.000000000000000000e+00
6.925268248337370380e+01,-6.582801857536639822e+00,-8.184384293115739339e+00,0.000000000000000000e+00
6.958464218814886237e+01,-8.605868776181019086e+00,-1.232821339806354288e+01,0.000000000000000000e+00
6.740906714169207703e+01,-8.248943654726637931e+00,-1.162919526757113431e+01,0.000000000000000000e+00
6.488354392683166338e+01,-1.111586470642838798e+01,-9.347074627568172644e+00,0.000000000000000000e+00
5.955732080334749412e+01,-1.212718979595993574e+01,-1.226262884587908708e+01,0.000000000000000000e+00
6.122979656920862368e+01,-1.718789416765728006e+01,-1.032879274130546854e+01,0.000000000000000000e+00
6.381881323250344451e+01,-1.334935585999781971e+01,-1.280705150928817737e+01,0.000000000000000000e+00
6.238348532099001176e+01,-1.032147274111924595e+01,-1.438899778466314316e+01,0.000000000000000000e+00
6.353021870697462958e+01,-1.129484975170242578e+01,-1.275801596600718391e+01,0.000000000000000000e+00
6.301463499486511211e+01,-9.160486399027618631e+00,-8.098264002678604356e+00,0.000000000000000000e+00
6.452278815158193481e+01,-1.144621900908084910e+01,-6.492260313327633980e+00,0.000000000000000000e+00
6.902404228906642913e+01,-3.807537811060270450e+00,-6.027301185843126241e+00,0.000000000000000000e+00
6.417121221442212686e+01,-4.353972531815045066e+00,-8.570884024250599253e+00,0.000000000000000000e+00
6.721618101278767199e+01,-1.029765858912865184e+01,-9.756688183704470774e+00,0.000000000000000000e+00
6.391486274023245784e+01,-6.859192098841240259e+00,-1.103481658643999097e+01,0.000000000000000000e+00
6.808773327211736159e+01,-7.196028081413722077e+00,-1.299221228398140937e+01,0.000000000000000000e+00
6.364632942260143977e+01,-8.763536464405017767e+00,-7.970153282095397529e+00,0.000000000000000000e+00
6.506748013488011395e+01,-7.154200665967278994e+00,-9.887347364402467420e+00,0.000000000000000000e+00
6.718050191220388001e+01,-9.099810098681588855e+00,-7.978066292376915669e+00,0.000000000000000000e+00
7.232090089525851795e+01,-1.196985115893043172e+01,-8.674110479852545907e+00,0.000000000000000000e+00
6.734282747749864484e+01,-1.127106587685774741e+01,-1.018915761540859855e+01,0.000000000000000000e+00
6.684415707939611195e+01,-8.410320405822215406e+00,-7.048657825973312363e+00,0.000000000000000000e+00
6.761258968406050940e+01,-8.741690986008755715e+00,-1.436424968214704734e+01,0.000000000000000000e+00
6.556151248162022682e+01,-1.316490533340162195e+01,-8.358374838249019945e+00,0.000000000000000000e+00
7.406173467544249434e+01,-1.350031495700412520e+01,-9.718840843629305226e+00,-1.000000000000000000e+00
6.745914018182095617e+01,-5.372874881179649620e+00,-1.038987769125321137e+01,0.000000000000000000e+00
6.401597703613977330e+01,-6.141085351364129252e+00,-4.896767143444576753e+00,0.000000000000000000e+00
6.253130285894528839e+01,-1.514000253942700702e+01,-8.086199786273171597e+00,0.000000000000000000e+00
6.511412161654496344e+01,-1.192328649108360494e+01,-9.196219532224919391e+00,0.000000000000000000e+00
6.929989781251103409e+01,-1.197944297834612826e+01,-8.662815645167620815e+00,0.000000000000000000e+00
6.674141136187311929e+01,-1.302955857906410309e+01,-1.328890308833103262e+01,0.000000000000000000e+00
7.225941076413386099e+01,-9.726026701262247443e+00,-9.126484008010194771e+00,0.000000000000000000e+00
6.969061606131887743e+01,-8.040014699334776083e+00,-8.118905035569719431e+00,0.000000000000000000e+00
6.985173155814065638e+01,-6.802561955723623655e+00,-6.519261960475838613e+00,0.000000000000000000e+00
6.868821210165033619e+01,-5.199273164728197116e+00,-1.170304497694096568e+01,0.000000000000000000e+00
6.337865988384412930e+01,-5.593949468625948995e+00,-7.553779750475580812e+00,0.000000000000000000e+00
6.075970068913872524e+01,-7.352202865692960110e+00,-6.448885041566763121e+00,0.000000000000000000e+00
6.752323440372835250e+01,-8.524869344118126691e+00,-1.209095354538216505e+01,0.000000000000000000e+00
6.747817679112887390e+01,-4.623493482017964951e+00,-1.101034158135862029e+01,0.000000000000000000e+00
6.181589868615126449e+01,-5.880346159412207285e+00,-9.596726364935909359e+00,0.000000000000000000e+00
6.170037264168694691e+01,-1.226289116305161464e+01,-1.102671218998180613e+01,0.000000000000000000e+00
6.291088222114083095e+01,-1.497816613608189584e+01,-1.302807907882410809e+01,0.000000000000000000e+00
6.571440674571235263e+01,-1.495950210626847721e+01,-7.328734167290346768e+00,0.000000000000000000e+00
5.615856406292712677e+01,-8.558765549448347443e+00,-9.036652743020702871e+00,0.000000000000000000e+00
5.533354537422322039e+01,-7.910031177667490532e+00,-7.460947546971326005e+00,0.000000000000000000e+00
5.477973952764408239e+01,-1.083149230246972650e+01,-7.303341666931345344e+00,0.000000000000000000e+00
4.649242121927518667e+01,-4.356949490201303732e+00,-8.739649997841656415e+00,-1.000000000000000000e+00
5.614937616728229131e+01,-1.058984321710903842e+01,-1.330363651702253058e+01,0.000000000000000000e+00
5.660661016719569716e+01,-7.941313419003401819e+00,-1.034105589470959075e+01,0.000000000000000000e+00
5.174156776411052761e+01,-5.342312432937755595e+00,-8.235047802006658202e+00,-1.000000000000000000e+00
5.548915050338523258e+01,-9.363737817135085351e+00,-9.763422840136056990e+00,0.000000000000000000e+00
5.076119565026282743e+01,-7.683978086479683611e+00,-6.453304202995774119e+00,-1.000000000000000000e+00
6.028585229447703142e+01,-1.098157995992267999e+01,-1.114799403139753764e+01,0.000000000000000000e+00
6.771792251896197001e+01,-1.492138305394682973e+01,-9.133506648926909222e+00,0.000000000000000000e+00
6.281255991669262073e+01,-8.815840488162820066e+00,-7.638208534980677200e+00,0.000000000000000000e+00
6.063003532482964175e+01,-5.528747952254829734e+00,-7.992999603662888752e+00,0.000000000000000000e+00
6.009142810443533023e+01,-8.867269695495801685e+00,-1.061199690750279068e+01,0.000000000000000000e+00
6.238599984189430359e+01,-1.095989070443167890e+01,-9.812625051322756420e+00,0.000000000000000000e+00
6.929984356208858287e+01,-2.028130762070199111e+01,-1.047378463789053349e+01,-1.000000000000000000e+00
7.201571894109461880e+01,-1.162661813396690746e+01,-1.065368097431347927e+01,0.000000000000000000e+00
6.932515229293643699e+01,-9.677497733381585476e+00,-7.867307622945165058e+00,0.000000000000000000e+00
6.011378172454044488e+01,-1.535358656767674645e+01,-1.013276104886914197e+01,0.000000000000000000e+00
6.568853549916958912e+01,-1.380775511442810632e+01,-9.965684839517294336e+00,0.000000000000000000e+00
6.890964402608476291e+01,-8.088934528473869179e+00,-1.304034898113970442e+01,0.000000000000000000e+00
6.343883349350153367e+01,-1.600853206394631556e+01,-9.699209309092795550e+00,0.000000000000000000e+00
6.255266626088987891e+01,-1.706895789311748501e+01,-1.238788618060440783e+01,0.000000000000000000e+00
6.351775202214741256e+01,-9.146849974849729392e+00,-1.349253721549050589e+01,0.000000000000000000e+00
6.409206161780872435e+01,-1.597441098903333767e+01,-1.315472844452481205e+01,0.000000000000000000e+00
6.076339880734721532e+01,-1.557980598509968040e+01,-8.278743736957855148e+00,0.000000000000000000e+00
6.782147328407972964e+01,-1.630051342017940996e+01,-1.406368385087029083e+01,0.000000000000000000e+00
6.205232473526623238e+01,-2.175494102831440912e+01,-1.557114299479697905e+01,0.000000000000000000e+00
5.797564448758563316e+01,-2.512814519106876077e+01,-1.662748574926551726e+01,-1.000000000000000000e+00
5.852852597428624648e+01,-2.003858214950811600e+01,-1.726444420715347050e+01,0.000000000000000000e+00
6.787372737295518732e+01,-1.906879361889469848e+01,-1.471085875410562593e+01,-1.000000000000000000e+00
6.262206801355660701e+01,-2.666532262213844362e+01,-1.643244568896997748e+01,-1.000000000000000000e+00
6.478578162201968382e+01,-2.304951623953949635e+01,-1.475911033480061718e+01,-1.000000000000000000e+00
6.019762255323035305e+01,-2.663686265759763927e+01,-1.485511881045088600e+01,-1.000000000000000000e+00
6.907794667112352727e+01,-2.024280422002809132e+01,-1.422029868481093295e+01,-1.000000000000000000e+00
6.236055116627537842e+01,-2.676405548666153322e+01,-1.423375835856157146e+01,-1.000000000000000000e+00
6.235999437730647088e+01,-3.090224975999521817e+01,-1.751869715815600159e+01,-1.000000000000000000e+00
5.992233814789631197e+01,-3.216710864622430677e+01,-1.779143690059771288e+01,-1.000000000000000000e+00
6.240441454910358487e+01,-2.464070396515201011e+01,-1.851276464969835445e+01,-1.000000000000000000e+00
5.686669356124303931e+01,-2.965727887228100812e+01,-1.639620566250932754e+01,-1.000000000000000000e+00
6.141412731467745800e+01,-2.455476955319014110e+01,-1.657594835907184105e+01,-1.000000000000000000e+00
6.561487216121575727e+01,-2.765148698037747721e+01,-2.222274287923521285e+01,-1.000000000000000000e+00
6.853774906625031349e+01,-2.922094206440992536e+01,-1.901028215233300500e+01,-1.000000000000000000e+00
6.858092215440586870e+01,-2.100516803878018024e+01,-1.799130258186512776e+01,-1.000000000000000000e+00
7.179379831895320763e+01,-1.485771650113540154e+01,-1.482114942452359152e+01,-1.000000000000000000e+00
6.723155395708704418e+01,-1.961437769509317164e+01,-1.468657329237905884e+01,-1.000000000000000000e+00
6.533888004581267239e+01,-2.662417373462132275e+01,-1.870048869958460358e+01,-1.000000000000000000e+00
7.388721931942666288e+01,-1.891080530942956628e+01,-1.643780073956431664e+01,-1.000000000000000000e+00
6.461285961302689884e+01,-2.207187172426714739e+01,-1.736066096685233973e+01,-1.000000000000000000e+00
6.907561797120932567e+01,-1.690829071782366100e+01,-1.694341653058045694e+01,-1.000000000000000000e+00
6.378324278102976308e+01,-2.080214960211775121e+01,-1.716318216813477093e+01,0.000000000000000000e+00
6.827156624379524885e+01,-2.188102762717998928e+01,-1.616947481340904602e+01,-1.000000000000000000e+00
6.658223202738700763e+01,-2.071600907773808231e+01,-1.601990349753071996e+01,-1.000000000000000000e+00
6.266956663295461993e+01,-2.169161375633915156e+01,-1.511631924877720046e+01,0.000000000000000000e+00
6.334978166897544583e+01,-2.518433191658700920e+01,-1.838425174857123423e+01,-1.000000000000000000e+00
6.592246493334207003e+01,-2.124307933618598199e+01,-1.435218806508267164e+01,-1.000000000000000000e+00
6.478202675082371798e+01,-2.045446082686843781e+01,-1.785589841989939330e+01,0.000000000000000000e+00
5.774696646972847702e+01,-2.580866370768548279e+01,-1.986632033057879809e+01,-1.000000000000000000e+00
5.971701208548618212e+01,-2.077519774438829359e+01,-1.293627082587323329e+01,0.000000000000000000e+00
6.181612818286065902e+01,-2.824933207275214286e+01,-1.453013238701823795e+01,-1.000000000000000000e+00
6.216223334270975442e+01,-2.871119875682630962e+01,-1.443995237188612890e+01,-1.000000000000000000e+00
5.846573145875607480e+01,-2.785394758573231044e+01,-2.025728156961046267e+01,-1.000000000000000000e+00
6.087605445248563285e+01,-2.898398839597022203e+01,-1.897913601842476083e+01,-1.000000000000000000e+00
6.472617767246666176e+01,-2.447448453479006503e+01,-1.475212533403119508e+01,-1.000000000000000000e+00
6.348889026726952522e+01,-1.794557586590072162e+01,-1.704971608340276035e+01,0.000000000000000000e+00
5.821077411301972404e+01,-1.853640086128661935e+01,-1.555192282869402476e+01,0.000000000000000000e+00
6.223021719132859886e+01,-1.650513755779495639e+01,-1.595665945655635021e+01,0.000000000000000000e+00
6.459860251994373925e+01,-1.336416820126085625e+01,-1.401400450613244431e+01,0.000000000000000000e+00
6.742714732236854047e+01,-2.138477495051937893e+01,-1.514471932460723202e+01,-1.000000000000000000e+00
6.779455345060658544e+01,-9.590291748448823483e+00,-1.331319485083641219e+01,0.000000000000000000e+00
6.595513813946119797e+01,-9.466480414813119637e+00,-1.060344083304598506e+01,0.000000000000000000e+00
6.470233485024112952e+01,-1.005695832452974159e+01,-1.442740541173226987e+01,0.000000000000000000e+00
6.714453169852644976e+01,-1.906276582552469279e+01,-1.548486658104534186e+01,-1.000000000000000000e+00
6.945794650890056232e+01,-1.829575653888563735e+01,-1.142782888226862603e+01,-1.000000000000000000e+00
7.034777281849770247e+01,-1.295502684491005674e+01,-6.956567453817107172e+00,0.000000000000000000e+00
6.753201233293366101e+01,-1.227788436706490849e+01,-7.172259872195382080e+00,0.000000000000000000e+00
7.007242116387253361e+01,-1.921401548237232859e+01,-1.002542955996680973e+01,-1.000000000000000000e+00
6.537677247234745437e+01,-1.282982705848626281e+01,-7.268203298120134548e+00,0.000000000000000000e+00
6.594153244646693679e+01,-9.775280541490733555e+00,-8.416330348870891598e+00,0.000000000000000000e+00
7.279187324057627961e+01,-9.656051473088995252e+00,-1.089747617700144389e+01,-1.000000000000000000e+00
6.930265347848427382e+01,-7.517345601212974238e+00,-9.474549443437661367e+00,0.000000000000000000e+00
6.776083615224789014e+01,-1.048525897576163679e+01,-6.522361552143923547e+00,0.000000000000000000e+00
6.725639849926217551e+01,-9.189165230869537737e+00,-1.117908425634161951e+01,0.000000000000000000e+00
6.160240224926582187e+01,-1.736558645912479548e+01,-1.289236073509903946e+01,0.000000000000000000e+00
6.039404643770666326e+01,-1.121094838329022458e+01,-1.179435666770374169e+01,0.000000000000000000e+00
6.317825590895017740e+01,-1.602186297630980860e+01,-1.359036509973721429e+01,0.000000000000000000e+00
6.712199955203992374e+01,-2.159809770322748435e+01,-1.727282401837958403e+01,-1.000000000000000000e+00
6.849416828200753571e+01,-1.451054842572550996e+01,-1.680734730395528942e+01,0.000000000000000000e+00
6.360387952998895855e+01,-1.661124182279745654e+01,-1.592712079453529661e+01,0.000000000000000000e+00
6.634445708443979584e+01,-1.807588076175478164e+01,-1.035510719194049400e+01,0.000000000000000000e+00
6.886285982646519699e+01,-1.373115584739850092e+01,-1.033268809083664941e+01,0.000000000000000000e+00
6.716949300104400322e+01,-1.857398779064243755e+01,-1.659330500751309145e+01,-1.000000000000000000e+00
7.051994939812044549e+01,-1.383254913750662851e+01,-1.228459527646472971e+01,0.000000000000000000e+00
6.842573986786420903e+01,-1.240603934953882792e+01,-1.128853560612767026e+01,0.000000000000000000e+00
6.368194952184967406e+01,-1.242798367275126559e+01,-1.083177573369637514e+01,0.000000000000000000e+00
6.484003626971585277e+01,-2.191792441217263487e+01,-1.309124742134662256e+01,-1.000000000000000000e+00
6.335354002805081564e+01,-9.614361055709835568e+00,-1.200252941766879822e+01,0.000000000000000000e+00
6.642426754559942026e+01,-1.490469899578023139e+01,-6.523450383770041050e+00,0.000000000000000000e+00
5.890934182688605603e+01,-1.817279768018328312e+01,-1.599246737851601097e+01,0.000000000000000000e+00
6.383713035108338829e+01,-1.200694057621822886e+01,-1.139640771021812071e+01,0.000000000000000000e+00
6.292180421611288210e+01,-1.956260174467849922e+01,-1.213201851875798631e+01,0.000000000000000000e+00
6.263697569541131571e+01,-1.613302165634521401e+01,-1.354780719771193276e+01,0.000000000000000000e+00
6.273254399277433890e+01,-2.110294730448757150e+01,-1.455540347152846969e+01,0.000000000000000000e+00
6.562798300281323804e+01,-1.687245561142895767e+01,-1.867877959752089367e+01,0.000000000000000000e+00
6.118843566789516331e+01,-1.525939673855424594e+01,-1.117795574933012048e+01,0.000000000000000000e+00
6.137919970076528386e+01,-1.556037209214019512e+01,-9.115280456095582906e+00,0.000000000000000000e+00
5.876250656795665606e+01,-1.502003268344924969e+01,-1.238816354621662619e+01,0.000000000000000000e+00
6.360618479956967519e+01,-1.778090248238527593e+01,-1.622764300958790429e+01,0.000000000000000000e+00
6.142124020000363060e+01,-1.473625940065929640e+01,-7.715199275110826704e+00,0.000000000000000000e+00
6.259575817729816549e+01,-1.965637703337413811e+01,-1.506427563211669352e+01,0.000000000000000000e+00
6.769310056952552657e+01,-1.685071279489340057e+01,-1.438776391697504664e+01,0.000000000000000000e+00
6.614296621056620040e+01,-1.439118889820810487e+01,-1.284283781487109977e+01,0.000000000000000000e+00
6.615726712328070391e+01,-1.388211565820477844e+01,-1.391222044167805549e+01,0.000000000000000000e+00
6.291423382851310464e+01,-1.831300456621018924e+01,-1.506887576523873662e+01,0.000000000000000000e+00
6.890855626946658674e+01,-1.229820535221878686e+01,-1.170753555908928867e+01,0.000000000000000000e+00
6.652681838669082026e+01,-9.750763552135756740e+00,-7.107233605723494385e+00,0.000000000000000000e+00
7.009483581871997160e+01,-1.264304446944659155e+01,-1.070472470170651924e+01,0.000000000000000000e+00
6.858384923631740548e+01,-1.401806952886531832e+01,-1.028943367223231320e+01,0.000000000000000000e+00
6.431542521240535848e+01,-8.657443070549103226e+00,-6.282530973869107527e+00,0.000000000000000000e+00
6.484719824543995514e+01,-1.345152756129298233e+01,-9.928715739991876177e+00,0.000000000000000000e+00
7.014420489141600967e+01,-1.040013418670801215e+01,-1.233503683770599402e+01,0.000000000000000000e+00
6.378138742042811771e+01,-7.901207318542191160e+00,-9.900553775674628909e+00,0.000000000000000000e+00
6.751223732941539879e+01,-1.059183782755619063e+01,-1.241376959929682755e+01,0.000000000000000000e+00
6.500361990491791175e+01,-1.054382671247891778e+01,-1.143528351910041252e+01,0.000000000000000000e+00
6.455346518295833391e+01,-1.107097599191625470e+01,-1.099930674125159058e+01,0.000000000000000000e+00
6.947827939108566397e+01,-1.332982400624204367e+01,-1.174924824016436098e+01,0.000000000000000000e+00
6.920466666024449864e+01,-1.215765050816307635e+01,-1.455247086986789817e+01,0.000000000000000000e+00
6.889597182080832738e+01,-1.276701165639205904e+01,-1.093911127899893820e+01,0.000000000000000000e+00
7.007369904183410370e+01,-1.491157838620226528e+01,-1.064757046788983885e+01,0.000000000000000000e+00
6.923796791546958218e+01,-1.534118146900394564e+01,-1.149864040009594035e+01,0.000000000000000000e+00
6.151972843184373119e+01,-1.528619975383636032e+01,-1.160619378945921554e+01,0.000000000000000000e+00
6.676521443224244479e+01,-9.257990289395317873e+00,-1.162717109747352140e+01,0.000000000000000000e+00
6.585998308833359260e+01,-1.540710373757664087e+01,-1.219925000246513669e+01,0.000000000000000000e+00
7.052658403264246090e+01,-1.519909252016405787e+01,-1.363079024873359124e+01,0.000000000000000000e+00
6.596235468442441174e+01,-1.522060786925293385e+01,-1.330841963265590699e+01,0.000000000000000000e+00
6.593531606014792601e+01,-1.423277464213984089e+01,-1.828118376406097667e+01,0.000000000000000000e+00
6.635096162399617015e+01,-1.460961031406370125e+01,-1.071302769455312820e+01,0.000000000000000000e+00
6.611220322725681342e+01,-1.171780865485522405e+01,-1.408412837343167467e+01,0.000000000000000000e+00
6.030247963696160696e+01,-1.183432833801018624e+01,-1.270799784394614207e+01,0.000000000000000000e+00
6.740473619726181198e+01,-1.703877828714792031e+01,-1.534273113917555875e+01,0.000000000000000000e+00
6.863753610514815762e+01,-1.422299322756878581e+01,-1.243099819826781172e+01,0.000000000000000000e+00
7.054615930900459375e+01,-1.116552791046282245e+01,-1.065023282695941731e+01,0.000000000000000000e+00
7.862157026470181620e+01,-7.023587784597489225e+00,-1.271667816525830652e+01,-1.000000000000000000e+00
7.099815532093484194e+01,-1.261542036579780302e+01,-1.117586528067526430e+01,0.000000000000000000e+00
6.982868334019822498e+01,-1.243625633369984129e+01,-1.002636290760608517e+01,0.000000000000000000e+00
6.489241507336089398e+01,-1.183825915422044517e+01,-1.155848085802742808e+01,0.000000000000000000e+00
6.651597587451644245e+01,-1.156186666768254945e+01,-1.048643430342068861e+01,0.000000000000000000e+00
7.278755496126353819e+01,-1.327834757660816756e+01,-1.538005701965820649e+01,-1.000000000000000000e+00
7.191955981018546140e+01,-3.007613312525208471e+00,-8.979480477731604182e+00,0.000000000000000000e+00
7.354376839303894542e+01,-8.284088031126204399e+00,-1.039888636774343667e+01,-1.000000000000000000e+00
7.061858614560355818e+01,-1.034929620351665136e+01,-7.555379216787311947e+00,0.000000000000000000e+00
6.814993142662808623e+01,-4.739656561692321191e+00,-8.035623442591877108e+00,0.000000000000000000e+00
6.955012577030468890e+01,-1.093533046896355820e+01,-1.154575948260725582e+01,0.000000000000000000e+00
7.182164815764254229e+01,-1.461796555333636505e+01,-7.433741370142189275e+00,-1.000000000000000000e+00
7.097602883868007950e+01,-8.652922685904229638e+00,-9.448404998848191738e+00,0.000000000000000000e+00
7.305029017033768923e+01,-5.996035959870694931e+00,-5.547112545561923014e+00,0.000000000000000000e+00
7.268919543313202780e+01,-1.413509420599436517e+01,-9.301380340672416480e+00,-1.000000000000000000e+00
7.261398389459191094e+01,-1.078052878832184902e+01,-8.768395711339557863e+00,-1.000000000000000000e+00
7.085679041498772790e+01,-8.844137624593754410e+00,-7.969349003022546007e+00,0.000000000000000000e+00
7.480125573712531661e+01,-3.273865235900913273e+00,-6.213362160882711649e+00,0.000000000000000000e+00
7.049074719405611233e+01,-5.641791520453915965e+00,-7.467854395409257329e+00,0.000000000000000000e+00
6.878837257224803636e+01,-6.681419086247647243e+00,-4.176354075829278756e+00,0.000000000000000000e+00
6.883509033975458635e+01,-8.940445193588260508e+00,-5.268679686954728325e+00,0.000000000000000000e+00
6.858470639613612718e+01,-1.227301250038390634e+01,-7.504077517036562561e+00,0.000000000000000000e+00
6.549425028574432872e+01,-1.177910373106603359e+01,-4.763591382676843011e+00,0.000000000000000000e+00
6.677088403166132480e+01,-9.889681441993428024e+00,-1.034452705144769880e+01,0.000000000000000000e+00
7.180086516508885097e+01,-1.339533684328770846e+01,-1.019115220636125585e+01,0.000000000000000000e+00
6.396314452366957681e+01,-7.734281991559509351e+00,-8.906120152635416787e+00,0.000000000000000000e+00
6.479558638916154223e+01,-6.811609012678562891e+00,-6.247164368127926082e+00,0.000000000000000000e+00
6.930148839576024500e+01,-1.405534887631308827e+01,-6.911718876189704375e+00,0.000000000000000000e+00
5.949721313754905339e+01,-1.474227635460320229e+01,-8.946173309781858762e+00,0.000000000000000000e+00
6.462135237035809610e+01,-9.743689101617977855e+00,-9.005539512134042468e+00,0.000000000000000000e+00
6.288498341979723705e+01,-1.270084657278270157e+01,-7.657059783306833012e+00,0.000000000000000000e+00
6.512734965436460755e+01,-4.961874738876690394e+00,-5.552472900819212853e+00,0.000000000000000000e+00
6.947968296176803449e+01,-1.332203547403428168e+01,-7.490886661583059158e+00,0.000000000000000000e+00
6.833859008661849543e+01,-9.737284542474677451e+00,-1.256055755724548462e+01,0.000000000000000000e+00
7.327513576825657537e+01,-1.041035177345041873e+01,-9.706623163585886616e+00,-1.000000000000000000e+00
6.942294711427295795e+01,-1.950735504089378480e+01,-1.474076118626707199e+01,-1.000000000000000000e+00
6.754614554690290618e+01,-2.001439829141282445e+01,-1.118417320326693520e+01,-1.000000000000000000e+00
6.795281360178353225e+01,-1.930809080863664207e+01,-9.616416108287287656e+00,-1.000000000000000000e+00
6.624071698750250903e+01,-1.236201293281080815e+01,-7.771555743712287523e+00,0.000000000000000000e+00
7.129614385321166026e+01,-4.166857823550284223e+00,-7.182999426549704580e+00,0.000000000000000000e+00
6.852069504407712941e+01,-9.250932206022287829e+00,-1.589144301418054850e+00,0.000000000000000000e+00
6.063561580045323751e+01,-1.111951179081881591e+01,-7.035281881830359296e+00,0.000000000000000000e+00
6.454168153911378170e+01,-1.212193059317905863e+01,-9.104449171552170483e+00,0.000000000000000000e+00
6.351851466969183235e+01,-1.165509272200806379e+01,-7.707953606341191310e+00,0.000000000000000000e+00
6.386053208644267443e+01,-1.371853157691269942e+01,-1.002444056459420096e+01,0.000000000000000000e+00
6.717061175414224294e+01,-1.224341193261120253e+01,-1.027875198594852080e+01,0.000000000000000000e+00
6.197009281949663517e+01,-1.071772688121567541e+01,-1.201164972777957196e+01,0.000000000000000000e+00
6.236376209440891216e+01,-1.259596306527562781e+01,-1.074284732217301475e+01,0.000000000000000000e+00
6.743099905181148301e+01,-1.626308268036189730e+01,-1.301737999882946362e+01,0.000000000000000000e+00
6.255057486619953266e+01,-1.215596380697225420e+01,-1.242703556719419211e+01,0.000000000000000000e+00
6.821596727933575721e+01,-1.568186636612015761e+01,-6.748178963084996873e+00,0.000000000000000000e+00
6.905408099908510167e+01,-1.453410621061896713e+01,-9.557382079532041885e+00,0.000000000000000000e+00
6.871796633689083933e+01,-1.666143806200205191e+01,-1.150774331972182196e+01,-1.000000000000000000e+00
6.537394242987483040e+01,-9.876350860027130807e+00,-8.378711959065746839e+00,0.000000000000000000e+00
6.359643435653580212e+01,-1.404154847194490152e+01,-1.043047898360124215e+01,0.000000000000000000e+00
6.105307937736565549e+01,-9.449580799726893687e+00,-1.100648075960900663e+01,0.000000000000000000e+00
6.555572135960751723e+01,-1.403573833855413433e+01,-6.839066501061820347e+00,0.000000000000000000e+00
6.905719491980526925e+01,-1.212946002244733457e+01,-8.128328375949545048e+00,0.000000000000000000e+00
7.095983189283299453e+01,-1.228669905034651499e+01,-9.330135732534092341e+00,0.000000000000000000e+00
6.901138877309682584e+01,-1.230513918294538023e+01,-9.472327211589483653e+00,0.000000000000000000e+00
6.709450724422103463e+01,-9.518984494573972555e+00,-6.399761276497226703e+00,0.000000000000000000e+00
6.706735846039241267e+01,-6.001751953724565602e+00,-7.861112427659119994e+00,0.000000000000000000e+00
6.667762992261458521e+01,-7.300219721893927982e+00,-1.126148900697148747e+01,0.000000000000000000e+00
6.606692737907391688e+01,-8.163159932959569431e+00,-1.199050277599187808e+01,0.000000000000000000e+00
7.332825772423021249e+01,-9.395594330633487701e+00,-1.013570321329175528e+01,-1.000000000000000000e+00
6.301748113043696264e+01,-1.378911337729663522e+01,-1.032538290994529540e+01,0.000000000000000000e+00
5.513406044210540813e+01,-8.930270065324934947e+00,-5.184747814643130503e+00,0.000000000000000000e+00
5.943123291609722969e+01,-1.109500274794548957e+01,-1.028878636507217692e+01,0.000000000000000000e+00
6.455505565338089013e+01,-9.439462621413902355e+00,-1.023808238677420057e+01,0.000000000000000000e+00
6.174144253588909237e+01,-6.349440029400438945e+00,-1.304835598973001254e+01,0.000000000000000000e+00
6.130558240418944393e+01,-6.976695792030865206e+00,-8.065232835243225651e+00,0.000000000000000000e+00
5.987600645815356870e+01,-7.887763886007359559e+00,-1.012561792903740709e+01,0.000000000000000000e+00
6.454245174530529994e+01,-1.445697987592972744e+01,-1.179792091813230392e+01,0.000000000000000000e+00
6.363179625413859952e+01,-1.570733803011465390e+01,-1.264960238487858390e+01,0.000000000000000000e+00
5.954964228763984835e+01,-6.156367018189547125e+00,-1.409564664687046509e+01,0.000000000000000000e+00
5.584129064744224991e+01,-5.880760477640669670e+00,-8.337017103417640129e+00,-1.000000000000000000e+00
5.945149662760557163e+01,-7.987448841350288653e+00,-1.072359158028763737e+01,0.000000000000000000e+00
6.555526082648025010e+01,-7.295150853602118346e+00,-9.858265409431261617e+00,0.000000000000000000e+00
5.983605778756722060e+01,-1.379957494398079021e+01,-1.146484106980395801e+01,0.000000000000000000e+00
5.619241921293119191e+01,-1.133791553481973224e+01,-1.175225403702338589e+01,0.000000000000000000e+00
6.086595844075485928e+01,-3.166962172821802035e+00,-7.514645495693202726e+00,0.000000000000000000e+00
6.222362225903615496e+01,-1.162091117073546442e+01,-1.108414495959771706e+01,0.000000000000000000e+00
6.725444554017131793e+01,-7.139091027098322328e+00,-5.368247353372232133e+00,0.000000000000000000e+00
6.929404008630443457e+01,-1.390469824034018842e+01,-1.276216534117250134e+01,0.000000000000000000e+00
6.841863883535923208e+01,-2.599961734450520812e+00,-9.278006534698958419e+00,0.000000000000000000e+00
7.180829186982906265e+01,-3.560626544128333126e+00,-8.027556879417891977e+00,0.000000000000000000e+00
6.807169216278677482e+01,-1.949048820432654594e+00,-1.065996152509824846e+01,0.000000000000000000e+00
6.468142221772296807e+01,-7.094111670616088716e+00,-9.548791962562180657e+00,0.000000000000000000e+00
6.755354775656869037e+01,-9.329983440056569322e+00,-1.464975200205419625e+01,0.000000000000000000e+00
7.051837975839453065e+01,-3.656667482467546915e+00,-1.101111403034933467e+01,0.000000000000000000e+00
7.132496088893172725e+01,-3.938063168146336945e+00,-8.161873989389416550e+00,0.000000000000000000e+00
6.973670688440041943e+01,-7.955543719944005332e+00,-1.080975711056566091e+01,0.000000000000000000e+00
6.782615376544504215e+01,-6.290941270619308412e+00,-6.572154825084004059e+00,0.000000000000000000e+00
6.716472732125561151e+01,-6.513544503610974701e+00,-1.195027133660586038e+01,0.000000000000000000e+00
7.225977127768922514e+01,-6.965148582932359389e+00,-6.919798766892961694e+00,0.000000000000000000e+00
7.160853541339204753e+01,-6.712481245721864553e+00,-7.316426924157545919e+00,0.000000000000000000e+00
7.304168797873352048e+01,-1.956361052830331682e+00,-7.285384388793653798e+00,0.000000000000000000e+00
6.986028529431136747e+01,-4.202743217097584250e+00,-7.316752539319200110e+00,0.000000000000000000e+00
6.775600055586947690e+01,-3.412711018069253921e+00,-8.909790218008422968e+00,0.000000000000000000e+00
7.450780054821775877e+01,-5.172626301334813270e+00,-7.603989022493363947e+00,0.000000000000000000e+00
6.921305213227526565e+01,-8.772680388240857496e+00,-8.829613245413099776e+00,0.000000000000000000e+00
6.961752279192887727e+01,-4.343916841660202977e+00,-9.298347144035334466e+00,0.000000000000000000e+00
6.758934119096105064e+01,-7.454831622639920496e+00,-8.004492679234846975e+00,0.000000000000000000e+00
7.168482545267281125e+01,-4.779990679115814878e+00,-1.035551258320000301e+01,0.000000000000000000e+00
7.111031663319997165e+01,-5.963108539061122926e+00,-8.197138352493924529e+00,0.000000000000000000e+00
6.636064660951728911e+01,-6.996532636966453111e+00,-9.282866395373655877e+00,0.000000000000000000e+00
6.443865838658571477e+01,-6.521728285743535913e+00,-1.025756092679654152e+01,0.000000000000000000e+00
6.662185584918618986e+01,-5.334605117553172349e+00,-1.023092594371814101e+01,0.000000000000000000e+00
6.447371195902609031e+01,-5.006997706445472041e+00,-6.735996905005936064e+00,0.000000000000000000e+00
7.001521485077735463e+01,-3.711484169590889781e+00,-1.036680523056167935e+01,0.000000000000000000e+00
7.344918308406445817e+01,-9.659451110744862845e+00,-1.085552766435847083e+01,-1.000000000000000000e+00
[truncated: 59,640 more rows]

## Sheet: TRACKS
#
# This dataset has the same length as the accompanied full-datasets:
# - F1B.data.csv
# - WA_UpWat.csv
# - WA_DoWat.csv
# keeping "track" of which simulation the frame from the complete/stitched
# trajectory comes from
#
@ 0 Index/Frame of the stitched trajectory
@ 1 Index/Frame within a single trajectory
@ 2 Index of the trajectory (0-5)
0.000000000000000000e+00,0.000000000000000000e+00,0.000000000000000000e+00
1.000000000000000000e+00,1.000000000000000000e+00,0.000000000000000000e+00
2.000000000000000000e+00,2.000000000000000000e+00,0.000000000000000000e+00
3.000000000000000000e+00,3.000000000000000000e+00,0.000000000000000000e+00
4.000000000000000000e+00,4.000000000000000000e+00,0.000000000000000000e+00
5.000000000000000000e+00,5.000000000000000000e+00,0.000000000000000000e+00
6.000000000000000000e+00,6.000000000000000000e+00,0.000000000000000000e+00
7.000000000000000000e+00,7.000000000000000000e+00,0.000000000000000000e+00
8.000000000000000000e+00,8.000000000000000000e+00,0.000000000000000000e+00
9.000000000000000000e+00,9.000000000000000000e+00,0.000000000000000000e+00
1.000000000000000000e+01,1.000000000000000000e+01,0.000000000000000000e+00
1.100000000000000000e+01,1.100000000000000000e+01,0.000000000000000000e+00
1.200000000000000000e+01,1.200000000000000000e+01,0.000000000000000000e+00
1.300000000000000000e+01,1.300000000000000000e+01,0.000000000000000000e+00
1.400000000000000000e+01,1.400000000000000000e+01,0.000000000000000000e+00
1.500000000000000000e+01,1.500000000000000000e+01,0.000000000000000000e+00
1.600000000000000000e+01,1.600000000000000000e+01,0.000000000000000000e+00
1.700000000000000000e+01,1.700000000000000000e+01,0.000000000000000000e+00
1.800000000000000000e+01,1.800000000000000000e+01,0.000000000000000000e+00
1.900000000000000000e+01,1.900000000000000000e+01,0.000000000000000000e+00
2.000000000000000000e+01,2.000000000000000000e+01,0.000000000000000000e+00
2.100000000000000000e+01,2.100000000000000000e+01,0.000000000000000000e+00
2.200000000000000000e+01,2.200000000000000000e+01,0.000000000000000000e+00
2.300000000000000000e+01,2.300000000000000000e+01,0.000000000000000000e+00
2.400000000000000000e+01,2.400000000000000000e+01,0.000000000000000000e+00
2.500000000000000000e+01,2.500000000000000000e+01,0.000000000000000000e+00
2.600000000000000000e+01,2.600000000000000000e+01,0.000000000000000000e+00
2.700000000000000000e+01,2.700000000000000000e+01,0.000000000000000000e+00
2.800000000000000000e+01,2.800000000000000000e+01,0.000000000000000000e+00
2.900000000000000000e+01,2.900000000000000000e+01,0.000000000000000000e+00
3.000000000000000000e+01,3.000000000000000000e+01,0.000000000000000000e+00
3.100000000000000000e+01,3.100000000000000000e+01,0.000000000000000000e+00
3.200000000000000000e+01,3.200000000000000000e+01,0.000000000000000000e+00
3.300000000000000000e+01,3.300000000000000000e+01,0.000000000000000000e+00
3.400000000000000000e+01,3.400000000000000000e+01,0.000000000000000000e+00
3.500000000000000000e+01,3.500000000000000000e+01,0.000000000000000000e+00
3.600000000000000000e+01,3.600000000000000000e+01,0.000000000000000000e+00
3.700000000000000000e+01,3.700000000000000000e+01,0.000000000000000000e+00
3.800000000000000000e+01,3.800000000000000000e+01,0.000000000000000000e+00
3.900000000000000000e+01,3.900000000000000000e+01,0.000000000000000000e+00
4.000000000000000000e+01,4.000000000000000000e+01,0.000000000000000000e+00
4.100000000000000000e+01,4.100000000000000000e+01,0.000000000000000000e+00
4.200000000000000000e+01,4.200000000000000000e+01,0.000000000000000000e+00
4.300000000000000000e+01,4.300000000000000000e+01,0.000000000000000000e+00
4.400000000000000000e+01,4.400000000000000000e+01,0.000000000000000000e+00
4.500000000000000000e+01,4.500000000000000000e+01,0.000000000000000000e+00
4.600000000000000000e+01,4.600000000000000000e+01,0.000000000000000000e+00
4.700000000000000000e+01,4.700000000000000000e+01,0.000000000000000000e+00
4.800000000000000000e+01,4.800000000000000000e+01,0.000000000000000000e+00
4.900000000000000000e+01,4.900000000000000000e+01,0.000000000000000000e+00
5.000000000000000000e+01,5.000000000000000000e+01,0.000000000000000000e+00
5.100000000000000000e+01,5.100000000000000000e+01,0.000000000000000000e+00
5.200000000000000000e+01,5.200000000000000000e+01,0.000000000000000000e+00
5.300000000000000000e+01,5.300000000000000000e+01,0.000000000000000000e+00
5.400000000000000000e+01,5.400000000000000000e+01,0.000000000000000000e+00
5.500000000000000000e+01,5.500000000000000000e+01,0.000000000000000000e+00
5.600000000000000000e+01,5.600000000000000000e+01,0.000000000000000000e+00
5.700000000000000000e+01,5.700000000000000000e+01,0.000000000000000000e+00
5.800000000000000000e+01,5.800000000000000000e+01,0.000000000000000000e+00
5.900000000000000000e+01,5.900000000000000000e+01,0.000000000000000000e+00
6.000000000000000000e+01,6.000000000000000000e+01,0.000000000000000000e+00
6.100000000000000000e+01,6.100000000000000000e+01,0.000000000000000000e+00
6.200000000000000000e+01,6.200000000000000000e+01,0.000000000000000000e+00
6.300000000000000000e+01,6.300000000000000000e+01,0.000000000000000000e+00
6.400000000000000000e+01,6.400000000000000000e+01,0.000000000000000000e+00
6.500000000000000000e+01,6.500000000000000000e+01,0.000000000000000000e+00
6.600000000000000000e+01,6.600000000000000000e+01,0.000000000000000000e+00
6.700000000000000000e+01,6.700000000000000000e+01,0.000000000000000000e+00
6.800000000000000000e+01,6.800000000000000000e+01,0.000000000000000000e+00
6.900000000000000000e+01,6.900000000000000000e+01,0.000000000000000000e+00
7.000000000000000000e+01,7.000000000000000000e+01,0.000000000000000000e+00
7.100000000000000000e+01,7.100000000000000000e+01,0.000000000000000000e+00
7.200000000000000000e+01,7.200000000000000000e+01,0.000000000000000000e+00
7.300000000000000000e+01,7.300000000000000000e+01,0.000000000000000000e+00
7.400000000000000000e+01,7.400000000000000000e+01,0.000000000000000000e+00
7.500000000000000000e+01,7.500000000000000000e+01,0.000000000000000000e+00
7.600000000000000000e+01,7.600000000000000000e+01,0.000000000000000000e+00
7.700000000000000000e+01,7.700000000000000000e+01,0.000000000000000000e+00
7.800000000000000000e+01,7.800000000000000000e+01,0.000000000000000000e+00
7.900000000000000000e+01,7.900000000000000000e+01,0.000000000000000000e+00
8.000000000000000000e+01,8.000000000000000000e+01,0.000000000000000000e+00
8.100000000000000000e+01,8.100000000000000000e+01,0.000000000000000000e+00
8.200000000000000000e+01,8.200000000000000000e+01,0.000000000000000000e+00
8.300000000000000000e+01,8.300000000000000000e+01,0.000000000000000000e+00
8.400000000000000000e+01,8.400000000000000000e+01,0.000000000000000000e+00
8.500000000000000000e+01,8.500000000000000000e+01,0.000000000000000000e+00
8.600000000000000000e+01,8.600000000000000000e+01,0.000000000000000000e+00
8.700000000000000000e+01,8.700000000000000000e+01,0.000000000000000000e+00
8.800000000000000000e+01,8.800000000000000000e+01,0.000000000000000000e+00
8.900000000000000000e+01,8.900000000000000000e+01,0.000000000000000000e+00
9.000000000000000000e+01,9.000000000000000000e+01,0.000000000000000000e+00
9.100000000000000000e+01,9.100000000000000000e+01,0.000000000000000000e+00
9.200000000000000000e+01,9.200000000000000000e+01,0.000000000000000000e+00
9.300000000000000000e+01,9.300000000000000000e+01,0.000000000000000000e+00
9.400000000000000000e+01,9.400000000000000000e+01,0.000000000000000000e+00
9.500000000000000000e+01,9.500000000000000000e+01,0.000000000000000000e+00
9.600000000000000000e+01,9.600000000000000000e+01,0.000000000000000000e+00
9.700000000000000000e+01,9.700000000000000000e+01,0.000000000000000000e+00
9.800000000000000000e+01,9.800000000000000000e+01,0.000000000000000000e+00
9.900000000000000000e+01,9.900000000000000000e+01,0.000000000000000000e+00
1.000000000000000000e+02,1.000000000000000000e+02,0.000000000000000000e+00
1.010000000000000000e+02,1.010000000000000000e+02,0.000000000000000000e+00
1.020000000000000000e+02,1.020000000000000000e+02,0.000000000000000000e+00
1.030000000000000000e+02,1.030000000000000000e+02,0.000000000000000000e+00
1.040000000000000000e+02,1.040000000000000000e+02,0.000000000000000000e+00
1.050000000000000000e+02,1.050000000000000000e+02,0.000000000000000000e+00
1.060000000000000000e+02,1.060000000000000000e+02,0.000000000000000000e+00
1.070000000000000000e+02,1.070000000000000000e+02,0.000000000000000000e+00
1.080000000000000000e+02,1.080000000000000000e+02,0.000000000000000000e+00
1.090000000000000000e+02,1.090000000000000000e+02,0.000000000000000000e+00
1.100000000000000000e+02,1.100000000000000000e+02,0.000000000000000000e+00
1.110000000000000000e+02,1.110000000000000000e+02,0.000000000000000000e+00
1.120000000000000000e+02,1.120000000000000000e+02,0.000000000000000000e+00
1.130000000000000000e+02,1.130000000000000000e+02,0.000000000000000000e+00
1.140000000000000000e+02,1.140000000000000000e+02,0.000000000000000000e+00
1.150000000000000000e+02,1.150000000000000000e+02,0.000000000000000000e+00
1.160000000000000000e+02,1.160000000000000000e+02,0.000000000000000000e+00
1.170000000000000000e+02,1.170000000000000000e+02,0.000000000000000000e+00
1.180000000000000000e+02,1.180000000000000000e+02,0.000000000000000000e+00
1.190000000000000000e+02,1.190000000000000000e+02,0.000000000000000000e+00
1.200000000000000000e+02,1.200000000000000000e+02,0.000000000000000000e+00
1.210000000000000000e+02,1.210000000000000000e+02,0.000000000000000000e+00
1.220000000000000000e+02,1.220000000000000000e+02,0.000000000000000000e+00
1.230000000000000000e+02,1.230000000000000000e+02,0.000000000000000000e+00
1.240000000000000000e+02,1.240000000000000000e+02,0.000000000000000000e+00
1.250000000000000000e+02,1.250000000000000000e+02,0.000000000000000000e+00
1.260000000000000000e+02,1.260000000000000000e+02,0.000000000000000000e+00
1.270000000000000000e+02,1.270000000000000000e+02,0.000000000000000000e+00
1.280000000000000000e+02,1.280000000000000000e+02,0.000000000000000000e+00
1.290000000000000000e+02,1.290000000000000000e+02,0.000000000000000000e+00
1.300000000000000000e+02,1.300000000000000000e+02,0.000000000000000000e+00
1.310000000000000000e+02,1.310000000000000000e+02,0.000000000000000000e+00
1.320000000000000000e+02,1.320000000000000000e+02,0.000000000000000000e+00
1.330000000000000000e+02,1.330000000000000000e+02,0.000000000000000000e+00
1.340000000000000000e+02,1.340000000000000000e+02,0.000000000000000000e+00
1.350000000000000000e+02,1.350000000000000000e+02,0.000000000000000000e+00
1.360000000000000000e+02,1.360000000000000000e+02,0.000000000000000000e+00
1.370000000000000000e+02,1.370000000000000000e+02,0.000000000000000000e+00
1.380000000000000000e+02,1.380000000000000000e+02,0.000000000000000000e+00
1.390000000000000000e+02,1.390000000000000000e+02,0.000000000000000000e+00
1.400000000000000000e+02,1.400000000000000000e+02,0.000000000000000000e+00
1.410000000000000000e+02,1.410000000000000000e+02,0.000000000000000000e+00
1.420000000000000000e+02,1.420000000000000000e+02,0.000000000000000000e+00
1.430000000000000000e+02,1.430000000000000000e+02,0.000000000000000000e+00
1.440000000000000000e+02,1.440000000000000000e+02,0.000000000000000000e+00
1.450000000000000000e+02,1.450000000000000000e+02,0.000000000000000000e+00
1.460000000000000000e+02,1.460000000000000000e+02,0.000000000000000000e+00
1.470000000000000000e+02,1.470000000000000000e+02,0.000000000000000000e+00
1.480000000000000000e+02,1.480000000000000000e+02,0.000000000000000000e+00
1.490000000000000000e+02,1.490000000000000000e+02,0.000000000000000000e+00
1.500000000000000000e+02,1.500000000000000000e+02,0.000000000000000000e+00
1.510000000000000000e+02,1.510000000000000000e+02,0.000000000000000000e+00
1.520000000000000000e+02,1.520000000000000000e+02,0.000000000000000000e+00
1.530000000000000000e+02,1.530000000000000000e+02,0.000000000000000000e+00
1.540000000000000000e+02,1.540000000000000000e+02,0.000000000000000000e+00
1.550000000000000000e+02,1.550000000000000000e+02,0.000000000000000000e+00
1.560000000000000000e+02,1.560000000000000000e+02,0.000000000000000000e+00
1.570000000000000000e+02,1.570000000000000000e+02,0.000000000000000000e+00
1.580000000000000000e+02,1.580000000000000000e+02,0.000000000000000000e+00
1.590000000000000000e+02,1.590000000000000000e+02,0.000000000000000000e+00
1.600000000000000000e+02,1.600000000000000000e+02,0.000000000000000000e+00
1.610000000000000000e+02,1.610000000000000000e+02,0.000000000000000000e+00
1.620000000000000000e+02,1.620000000000000000e+02,0.000000000000000000e+00
1.630000000000000000e+02,1.630000000000000000e+02,0.000000000000000000e+00
1.640000000000000000e+02,1.640000000000000000e+02,0.000000000000000000e+00
1.650000000000000000e+02,1.650000000000000000e+02,0.000000000000000000e+00
1.660000000000000000e+02,1.660000000000000000e+02,0.000000000000000000e+00
1.670000000000000000e+02,1.670000000000000000e+02,0.000000000000000000e+00
1.680000000000000000e+02,1.680000000000000000e+02,0.000000000000000000e+00
1.690000000000000000e+02,1.690000000000000000e+02,0.000000000000000000e+00
1.700000000000000000e+02,1.700000000000000000e+02,0.000000000000000000e+00
1.710000000000000000e+02,1.710000000000000000e+02,0.000000000000000000e+00
1.720000000000000000e+02,1.720000000000000000e+02,0.000000000000000000e+00
1.730000000000000000e+02,1.730000000000000000e+02,0.000000000000000000e+00
1.740000000000000000e+02,1.740000000000000000e+02,0.000000000000000000e+00
1.750000000000000000e+02,1.750000000000000000e+02,0.000000000000000000e+00
1.760000000000000000e+02,1.760000000000000000e+02,0.000000000000000000e+00
1.770000000000000000e+02,1.770000000000000000e+02,0.000000000000000000e+00
1.780000000000000000e+02,1.780000000000000000e+02,0.000000000000000000e+00
1.790000000000000000e+02,1.790000000000000000e+02,0.000000000000000000e+00
1.800000000000000000e+02,1.800000000000000000e+02,0.000000000000000000e+00
1.810000000000000000e+02,1.810000000000000000e+02,0.000000000000000000e+00
1.820000000000000000e+02,1.820000000000000000e+02,0.000000000000000000e+00
1.830000000000000000e+02,1.830000000000000000e+02,0.000000000000000000e+00
1.840000000000000000e+02,1.840000000000000000e+02,0.000000000000000000e+00
1.850000000000000000e+02,1.850000000000000000e+02,0.000000000000000000e+00
1.860000000000000000e+02,1.860000000000000000e+02,0.000000000000000000e+00
1.870000000000000000e+02,1.870000000000000000e+02,0.000000000000000000e+00
1.880000000000000000e+02,1.880000000000000000e+02,0.000000000000000000e+00
1.890000000000000000e+02,1.890000000000000000e+02,0.000000000000000000e+00
1.900000000000000000e+02,1.900000000000000000e+02,0.000000000000000000e+00
1.910000000000000000e+02,1.910000000000000000e+02,0.000000000000000000e+00
1.920000000000000000e+02,1.920000000000000000e+02,0.000000000000000000e+00
1.930000000000000000e+02,1.930000000000000000e+02,0.000000000000000000e+00
1.940000000000000000e+02,1.940000000000000000e+02,0.000000000000000000e+00
1.950000000000000000e+02,1.950000000000000000e+02,0.000000000000000000e+00
1.960000000000000000e+02,1.960000000000000000e+02,0.000000000000000000e+00
1.970000000000000000e+02,1.970000000000000000e+02,0.000000000000000000e+00
1.980000000000000000e+02,1.980000000000000000e+02,0.000000000000000000e+00
1.990000000000000000e+02,1.990000000000000000e+02,0.000000000000000000e+00
2.000000000000000000e+02,2.000000000000000000e+02,0.000000000000000000e+00
2.010000000000000000e+02,2.010000000000000000e+02,0.000000000000000000e+00
2.020000000000000000e+02,2.020000000000000000e+02,0.000000000000000000e+00
2.030000000000000000e+02,2.030000000000000000e+02,0.000000000000000000e+00
2.040000000000000000e+02,2.040000000000000000e+02,0.000000000000000000e+00
2.050000000000000000e+02,2.050000000000000000e+02,0.000000000000000000e+00
2.060000000000000000e+02,2.060000000000000000e+02,0.000000000000000000e+00
2.070000000000000000e+02,2.070000000000000000e+02,0.000000000000000000e+00
2.080000000000000000e+02,2.080000000000000000e+02,0.000000000000000000e+00
2.090000000000000000e+02,2.090000000000000000e+02,0.000000000000000000e+00
2.100000000000000000e+02,2.100000000000000000e+02,0.000000000000000000e+00
2.110000000000000000e+02,2.110000000000000000e+02,0.000000000000000000e+00
2.120000000000000000e+02,2.120000000000000000e+02,0.000000000000000000e+00
2.130000000000000000e+02,2.130000000000000000e+02,0.000000000000000000e+00
2.140000000000000000e+02,2.140000000000000000e+02,0.000000000000000000e+00
2.150000000000000000e+02,2.150000000000000000e+02,0.000000000000000000e+00
2.160000000000000000e+02,2.160000000000000000e+02,0.000000000000000000e+00
2.170000000000000000e+02,2.170000000000000000e+02,0.000000000000000000e+00
2.180000000000000000e+02,2.180000000000000000e+02,0.000000000000000000e+00
2.190000000000000000e+02,2.190000000000000000e+02,0.000000000000000000e+00
2.200000000000000000e+02,2.200000000000000000e+02,0.000000000000000000e+00
2.210000000000000000e+02,2.210000000000000000e+02,0.000000000000000000e+00
2.220000000000000000e+02,2.220000000000000000e+02,0.000000000000000000e+00
2.230000000000000000e+02,2.230000000000000000e+02,0.000000000000000000e+00
2.240000000000000000e+02,2.240000000000000000e+02,0.000000000000000000e+00
2.250000000000000000e+02,2.250000000000000000e+02,0.000000000000000000e+00
2.260000000000000000e+02,2.260000000000000000e+02,0.000000000000000000e+00
2.270000000000000000e+02,2.270000000000000000e+02,0.000000000000000000e+00
2.280000000000000000e+02,2.280000000000000000e+02,0.000000000000000000e+00
2.290000000000000000e+02,2.290000000000000000e+02,0.000000000000000000e+00
2.300000000000000000e+02,2.300000000000000000e+02,0.000000000000000000e+00
2.310000000000000000e+02,2.310000000000000000e+02,0.000000000000000000e+00
2.320000000000000000e+02,2.320000000000000000e+02,0.000000000000000000e+00
2.330000000000000000e+02,2.330000000000000000e+02,0.000000000000000000e+00
2.340000000000000000e+02,2.340000000000000000e+02,0.000000000000000000e+00
2.350000000000000000e+02,2.350000000000000000e+02,0.000000000000000000e+00
2.360000000000000000e+02,2.360000000000000000e+02,0.000000000000000000e+00
2.370000000000000000e+02,2.370000000000000000e+02,0.000000000000000000e+00
2.380000000000000000e+02,2.380000000000000000e+02,0.000000000000000000e+00
2.390000000000000000e+02,2.390000000000000000e+02,0.000000000000000000e+00
2.400000000000000000e+02,2.400000000000000000e+02,0.000000000000000000e+00
2.410000000000000000e+02,2.410000000000000000e+02,0.000000000000000000e+00
2.420000000000000000e+02,2.420000000000000000e+02,0.000000000000000000e+00
2.430000000000000000e+02,2.430000000000000000e+02,0.000000000000000000e+00
2.440000000000000000e+02,2.440000000000000000e+02,0.000000000000000000e+00
2.450000000000000000e+02,2.450000000000000000e+02,0.000000000000000000e+00
2.460000000000000000e+02,2.460000000000000000e+02,0.000000000000000000e+00
2.470000000000000000e+02,2.470000000000000000e+02,0.000000000000000000e+00
2.480000000000000000e+02,2.480000000000000000e+02,0.000000000000000000e+00
2.490000000000000000e+02,2.490000000000000000e+02,0.000000000000000000e+00
2.500000000000000000e+02,2.500000000000000000e+02,0.000000000000000000e+00
2.510000000000000000e+02,2.510000000000000000e+02,0.000000000000000000e+00
2.520000000000000000e+02,2.520000000000000000e+02,0.000000000000000000e+00
2.530000000000000000e+02,2.530000000000000000e+02,0.000000000000000000e+00
2.540000000000000000e+02,2.540000000000000000e+02,0.000000000000000000e+00
2.550000000000000000e+02,2.550000000000000000e+02,0.000000000000000000e+00
2.560000000000000000e+02,2.560000000000000000e+02,0.000000000000000000e+00
2.570000000000000000e+02,2.570000000000000000e+02,0.000000000000000000e+00
2.580000000000000000e+02,2.580000000000000000e+02,0.000000000000000000e+00
2.590000000000000000e+02,2.590000000000000000e+02,0.000000000000000000e+00
2.600000000000000000e+02,2.600000000000000000e+02,0.000000000000000000e+00
2.610000000000000000e+02,2.610000000000000000e+02,0.000000000000000000e+00
2.620000000000000000e+02,2.620000000000000000e+02,0.000000000000000000e+00
2.630000000000000000e+02,2.630000000000000000e+02,0.000000000000000000e+00
2.640000000000000000e+02,2.640000000000000000e+02,0.000000000000000000e+00
2.650000000000000000e+02,2.650000000000000000e+02,0.000000000000000000e+00
2.660000000000000000e+02,2.660000000000000000e+02,0.000000000000000000e+00
2.670000000000000000e+02,2.670000000000000000e+02,0.000000000000000000e+00
2.680000000000000000e+02,2.680000000000000000e+02,0.000000000000000000e+00
2.690000000000000000e+02,2.690000000000000000e+02,0.000000000000000000e+00
2.700000000000000000e+02,2.700000000000000000e+02,0.000000000000000000e+00
2.710000000000000000e+02,2.710000000000000000e+02,0.000000000000000000e+00
2.720000000000000000e+02,2.720000000000000000e+02,0.000000000000000000e+00
2.730000000000000000e+02,2.730000000000000000e+02,0.000000000000000000e+00
2.740000000000000000e+02,2.740000000000000000e+02,0.000000000000000000e+00
2.750000000000000000e+02,2.750000000000000000e+02,0.000000000000000000e+00
2.760000000000000000e+02,2.760000000000000000e+02,0.000000000000000000e+00
2.770000000000000000e+02,2.770000000000000000e+02,0.000000000000000000e+00
2.780000000000000000e+02,2.780000000000000000e+02,0.000000000000000000e+00
2.790000000000000000e+02,2.790000000000000000e+02,0.000000000000000000e+00
2.800000000000000000e+02,2.800000000000000000e+02,0.000000000000000000e+00
2.810000000000000000e+02,2.810000000000000000e+02,0.000000000000000000e+00
2.820000000000000000e+02,2.820000000000000000e+02,0.000000000000000000e+00
2.830000000000000000e+02,2.830000000000000000e+02,0.000000000000000000e+00
2.840000000000000000e+02,2.840000000000000000e+02,0.000000000000000000e+00
2.850000000000000000e+02,2.850000000000000000e+02,0.000000000000000000e+00
2.860000000000000000e+02,2.860000000000000000e+02,0.000000000000000000e+00
2.870000000000000000e+02,2.870000000000000000e+02,0.000000000000000000e+00
2.880000000000000000e+02,2.880000000000000000e+02,0.000000000000000000e+00
2.890000000000000000e+02,2.890000000000000000e+02,0.000000000000000000e+00
2.900000000000000000e+02,2.900000000000000000e+02,0.000000000000000000e+00
2.910000000000000000e+02,2.910000000000000000e+02,0.000000000000000000e+00
2.920000000000000000e+02,2.920000000000000000e+02,0.000000000000000000e+00
2.930000000000000000e+02,2.930000000000000000e+02,0.000000000000000000e+00
2.940000000000000000e+02,2.940000000000000000e+02,0.000000000000000000e+00
2.950000000000000000e+02,2.950000000000000000e+02,0.000000000000000000e+00
2.960000000000000000e+02,2.960000000000000000e+02,0.000000000000000000e+00
2.970000000000000000e+02,2.970000000000000000e+02,0.000000000000000000e+00
2.980000000000000000e+02,2.980000000000000000e+02,0.000000000000000000e+00
2.990000000000000000e+02,2.990000000000000000e+02,0.000000000000000000e+00
3.000000000000000000e+02,3.000000000000000000e+02,0.000000000000000000e+00
3.010000000000000000e+02,3.010000000000000000e+02,0.000000000000000000e+00
3.020000000000000000e+02,3.020000000000000000e+02,0.000000000000000000e+00
3.030000000000000000e+02,3.030000000000000000e+02,0.000000000000000000e+00
3.040000000000000000e+02,3.040000000000000000e+02,0.000000000000000000e+00
3.050000000000000000e+02,3.050000000000000000e+02,0.000000000000000000e+00
3.060000000000000000e+02,3.060000000000000000e+02,0.000000000000000000e+00
3.070000000000000000e+02,3.070000000000000000e+02,0.000000000000000000e+00
3.080000000000000000e+02,3.080000000000000000e+02,0.000000000000000000e+00
3.090000000000000000e+02,3.090000000000000000e+02,0.000000000000000000e+00
3.100000000000000000e+02,3.100000000000000000e+02,0.000000000000000000e+00
3.110000000000000000e+02,3.110000000000000000e+02,0.000000000000000000e+00
3.120000000000000000e+02,3.120000000000000000e+02,0.000000000000000000e+00
3.130000000000000000e+02,3.130000000000000000e+02,0.000000000000000000e+00
3.140000000000000000e+02,3.140000000000000000e+02,0.000000000000000000e+00
3.150000000000000000e+02,3.150000000000000000e+02,0.000000000000000000e+00
3.160000000000000000e+02,3.160000000000000000e+02,0.000000000000000000e+00
3.170000000000000000e+02,3.170000000000000000e+02,0.000000000000000000e+00
3.180000000000000000e+02,3.180000000000000000e+02,0.000000000000000000e+00
3.190000000000000000e+02,3.190000000000000000e+02,0.000000000000000000e+00
3.200000000000000000e+02,3.200000000000000000e+02,0.000000000000000000e+00
3.210000000000000000e+02,3.210000000000000000e+02,0.000000000000000000e+00
3.220000000000000000e+02,3.220000000000000000e+02,0.000000000000000000e+00
3.230000000000000000e+02,3.230000000000000000e+02,0.000000000000000000e+00
3.240000000000000000e+02,3.240000000000000000e+02,0.000000000000000000e+00
3.250000000000000000e+02,3.250000000000000000e+02,0.000000000000000000e+00
3.260000000000000000e+02,3.260000000000000000e+02,0.000000000000000000e+00
3.270000000000000000e+02,3.270000000000000000e+02,0.000000000000000000e+00
3.280000000000000000e+02,3.280000000000000000e+02,0.000000000000000000e+00
3.290000000000000000e+02,3.290000000000000000e+02,0.000000000000000000e+00
3.300000000000000000e+02,3.300000000000000000e+02,0.000000000000000000e+00
3.310000000000000000e+02,3.310000000000000000e+02,0.000000000000000000e+00
3.320000000000000000e+02,3.320000000000000000e+02,0.000000000000000000e+00
3.330000000000000000e+02,3.330000000000000000e+02,0.000000000000000000e+00
3.340000000000000000e+02,3.340000000000000000e+02,0.000000000000000000e+00
3.350000000000000000e+02,3.350000000000000000e+02,0.000000000000000000e+00
3.360000000000000000e+02,3.360000000000000000e+02,0.000000000000000000e+00
3.370000000000000000e+02,3.370000000000000000e+02,0.000000000000000000e+00
3.380000000000000000e+02,3.380000000000000000e+02,0.000000000000000000e+00
3.390000000000000000e+02,3.390000000000000000e+02,0.000000000000000000e+00
3.400000000000000000e+02,3.400000000000000000e+02,0.000000000000000000e+00
3.410000000000000000e+02,3.410000000000000000e+02,0.000000000000000000e+00
3.420000000000000000e+02,3.420000000000000000e+02,0.000000000000000000e+00
3.430000000000000000e+02,3.430000000000000000e+02,0.000000000000000000e+00
3.440000000000000000e+02,3.440000000000000000e+02,0.000000000000000000e+00
3.450000000000000000e+02,3.450000000000000000e+02,0.000000000000000000e+00
3.460000000000000000e+02,3.460000000000000000e+02,0.000000000000000000e+00
3.470000000000000000e+02,3.470000000000000000e+02,0.000000000000000000e+00
3.480000000000000000e+02,3.480000000000000000e+02,0.000000000000000000e+00
3.490000000000000000e+02,3.490000000000000000e+02,0.000000000000000000e+00
3.500000000000000000e+02,3.500000000000000000e+02,0.000000000000000000e+00
3.510000000000000000e+02,3.510000000000000000e+02,0.000000000000000000e+00
3.520000000000000000e+02,3.520000000000000000e+02,0.000000000000000000e+00
3.530000000000000000e+02,3.530000000000000000e+02,0.000000000000000000e+00
3.540000000000000000e+02,3.540000000000000000e+02,0.000000000000000000e+00
3.550000000000000000e+02,3.550000000000000000e+02,0.000000000000000000e+00
3.560000000000000000e+02,3.560000000000000000e+02,0.000000000000000000e+00
3.570000000000000000e+02,3.570000000000000000e+02,0.000000000000000000e+00
3.580000000000000000e+02,3.580000000000000000e+02,0.000000000000000000e+00
3.590000000000000000e+02,3.590000000000000000e+02,0.000000000000000000e+00
3.600000000000000000e+02,3.600000000000000000e+02,0.000000000000000000e+00
3.610000000000000000e+02,3.610000000000000000e+02,0.000000000000000000e+00
3.620000000000000000e+02,3.620000000000000000e+02,0.000000000000000000e+00
3.630000000000000000e+02,3.630000000000000000e+02,0.000000000000000000e+00
3.640000000000000000e+02,3.640000000000000000e+02,0.000000000000000000e+00
3.650000000000000000e+02,3.650000000000000000e+02,0.000000000000000000e+00
3.660000000000000000e+02,3.660000000000000000e+02,0.000000000000000000e+00
3.670000000000000000e+02,3.670000000000000000e+02,0.000000000000000000e+00
3.680000000000000000e+02,3.680000000000000000e+02,0.000000000000000000e+00
3.690000000000000000e+02,3.690000000000000000e+02,0.000000000000000000e+00
3.700000000000000000e+02,3.700000000000000000e+02,0.000000000000000000e+00
3.710000000000000000e+02,3.710000000000000000e+02,0.000000000000000000e+00
3.720000000000000000e+02,3.720000000000000000e+02,0.000000000000000000e+00
3.730000000000000000e+02,3.730000000000000000e+02,0.000000000000000000e+00
3.740000000000000000e+02,3.740000000000000000e+02,0.000000000000000000e+00
3.750000000000000000e+02,3.750000000000000000e+02,0.000000000000000000e+00
3.760000000000000000e+02,3.760000000000000000e+02,0.000000000000000000e+00
3.770000000000000000e+02,3.770000000000000000e+02,0.000000000000000000e+00
3.780000000000000000e+02,3.780000000000000000e+02,0.000000000000000000e+00
3.790000000000000000e+02,3.790000000000000000e+02,0.000000000000000000e+00
3.800000000000000000e+02,3.800000000000000000e+02,0.000000000000000000e+00
3.810000000000000000e+02,3.810000000000000000e+02,0.000000000000000000e+00
3.820000000000000000e+02,3.820000000000000000e+02,0.000000000000000000e+00
3.830000000000000000e+02,3.830000000000000000e+02,0.000000000000000000e+00
3.840000000000000000e+02,3.840000000000000000e+02,0.000000000000000000e+00
3.850000000000000000e+02,3.850000000000000000e+02,0.000000000000000000e+00
3.860000000000000000e+02,3.860000000000000000e+02,0.000000000000000000e+00
3.870000000000000000e+02,3.870000000000000000e+02,0.000000000000000000e+00
3.880000000000000000e+02,3.880000000000000000e+02,0.000000000000000000e+00
3.890000000000000000e+02,3.890000000000000000e+02,0.000000000000000000e+00
3.900000000000000000e+02,3.900000000000000000e+02,0.000000000000000000e+00
3.910000000000000000e+02,3.910000000000000000e+02,0.000000000000000000e+00
3.920000000000000000e+02,3.920000000000000000e+02,0.000000000000000000e+00
3.930000000000000000e+02,3.930000000000000000e+02,0.000000000000000000e+00
3.940000000000000000e+02,3.940000000000000000e+02,0.000000000000000000e+00
3.950000000000000000e+02,3.950000000000000000e+02,0.000000000000000000e+00
3.960000000000000000e+02,3.960000000000000000e+02,0.000000000000000000e+00
3.970000000000000000e+02,3.970000000000000000e+02,0.000000000000000000e+00
3.980000000000000000e+02,3.980000000000000000e+02,0.000000000000000000e+00
3.990000000000000000e+02,3.990000000000000000e+02,0.000000000000000000e+00
4.000000000000000000e+02,4.000000000000000000e+02,0.000000000000000000e+00
4.010000000000000000e+02,4.010000000000000000e+02,0.000000000000000000e+00
4.020000000000000000e+02,4.020000000000000000e+02,0.000000000000000000e+00
4.030000000000000000e+02,4.030000000000000000e+02,0.000000000000000000e+00
4.040000000000000000e+02,4.040000000000000000e+02,0.000000000000000000e+00
4.050000000000000000e+02,4.050000000000000000e+02,0.000000000000000000e+00
4.060000000000000000e+02,4.060000000000000000e+02,0.000000000000000000e+00
4.070000000000000000e+02,4.070000000000000000e+02,0.000000000000000000e+00
4.080000000000000000e+02,4.080000000000000000e+02,0.000000000000000000e+00
4.090000000000000000e+02,4.090000000000000000e+02,0.000000000000000000e+00
4.100000000000000000e+02,4.100000000000000000e+02,0.000000000000000000e+00
4.110000000000000000e+02,4.110000000000000000e+02,0.000000000000000000e+00
4.120000000000000000e+02,4.120000000000000000e+02,0.000000000000000000e+00
4.130000000000000000e+02,4.130000000000000000e+02,0.000000000000000000e+00
4.140000000000000000e+02,4.140000000000000000e+02,0.000000000000000000e+00
4.150000000000000000e+02,4.150000000000000000e+02,0.000000000000000000e+00
4.160000000000000000e+02,4.160000000000000000e+02,0.000000000000000000e+00
4.170000000000000000e+02,4.170000000000000000e+02,0.000000000000000000e+00
4.180000000000000000e+02,4.180000000000000000e+02,0.000000000000000000e+00
4.190000000000000000e+02,4.190000000000000000e+02,0.000000000000000000e+00
4.200000000000000000e+02,4.200000000000000000e+02,0.000000000000000000e+00
4.210000000000000000e+02,4.210000000000000000e+02,0.000000000000000000e+00
4.220000000000000000e+02,4.220000000000000000e+02,0.000000000000000000e+00
4.230000000000000000e+02,4.230000000000000000e+02,0.000000000000000000e+00
4.240000000000000000e+02,4.240000000000000000e+02,0.000000000000000000e+00
4.250000000000000000e+02,4.250000000000000000e+02,0.000000000000000000e+00
4.260000000000000000e+02,4.260000000000000000e+02,0.000000000000000000e+00
4.270000000000000000e+02,4.270000000000000000e+02,0.000000000000000000e+00
4.280000000000000000e+02,4.280000000000000000e+02,0.000000000000000000e+00
4.290000000000000000e+02,4.290000000000000000e+02,0.000000000000000000e+00
4.300000000000000000e+02,4.300000000000000000e+02,0.000000000000000000e+00
4.310000000000000000e+02,4.310000000000000000e+02,0.000000000000000000e+00
4.320000000000000000e+02,4.320000000000000000e+02,0.000000000000000000e+00
4.330000000000000000e+02,4.330000000000000000e+02,0.000000000000000000e+00
4.340000000000000000e+02,4.340000000000000000e+02,0.000000000000000000e+00
4.350000000000000000e+02,4.350000000000000000e+02,0.000000000000000000e+00
4.360000000000000000e+02,4.360000000000000000e+02,0.000000000000000000e+00
4.370000000000000000e+02,4.370000000000000000e+02,0.000000000000000000e+00
4.380000000000000000e+02,4.380000000000000000e+02,0.000000000000000000e+00
4.390000000000000000e+02,4.390000000000000000e+02,0.000000000000000000e+00
4.400000000000000000e+02,4.400000000000000000e+02,0.000000000000000000e+00
4.410000000000000000e+02,4.410000000000000000e+02,0.000000000000000000e+00
4.420000000000000000e+02,4.420000000000000000e+02,0.000000000000000000e+00
4.430000000000000000e+02,4.430000000000000000e+02,0.000000000000000000e+00
4.440000000000000000e+02,4.440000000000000000e+02,0.000000000000000000e+00
4.450000000000000000e+02,4.450000000000000000e+02,0.000000000000000000e+00
4.460000000000000000e+02,4.460000000000000000e+02,0.000000000000000000e+00
4.470000000000000000e+02,4.470000000000000000e+02,0.000000000000000000e+00
4.480000000000000000e+02,4.480000000000000000e+02,0.000000000000000000e+00
4.490000000000000000e+02,4.490000000000000000e+02,0.000000000000000000e+00
4.500000000000000000e+02,4.500000000000000000e+02,0.000000000000000000e+00
4.510000000000000000e+02,4.510000000000000000e+02,0.000000000000000000e+00
4.520000000000000000e+02,4.520000000000000000e+02,0.000000000000000000e+00
4.530000000000000000e+02,4.530000000000000000e+02,0.000000000000000000e+00
4.540000000000000000e+02,4.540000000000000000e+02,0.000000000000000000e+00
4.550000000000000000e+02,4.550000000000000000e+02,0.000000000000000000e+00
4.560000000000000000e+02,4.560000000000000000e+02,0.000000000000000000e+00
4.570000000000000000e+02,4.570000000000000000e+02,0.000000000000000000e+00
4.580000000000000000e+02,4.580000000000000000e+02,0.000000000000000000e+00
4.590000000000000000e+02,4.590000000000000000e+02,0.000000000000000000e+00
4.600000000000000000e+02,4.600000000000000000e+02,0.000000000000000000e+00
4.610000000000000000e+02,4.610000000000000000e+02,0.000000000000000000e+00
4.620000000000000000e+02,4.620000000000000000e+02,0.000000000000000000e+00
4.630000000000000000e+02,4.630000000000000000e+02,0.000000000000000000e+00
4.640000000000000000e+02,4.640000000000000000e+02,0.000000000000000000e+00
4.650000000000000000e+02,4.650000000000000000e+02,0.000000000000000000e+00
4.660000000000000000e+02,4.660000000000000000e+02,0.000000000000000000e+00
4.670000000000000000e+02,4.670000000000000000e+02,0.000000000000000000e+00
4.680000000000000000e+02,4.680000000000000000e+02,0.000000000000000000e+00
4.690000000000000000e+02,4.690000000000000000e+02,0.000000000000000000e+00
4.700000000000000000e+02,4.700000000000000000e+02,0.000000000000000000e+00
4.710000000000000000e+02,4.710000000000000000e+02,0.000000000000000000e+00
4.720000000000000000e+02,4.720000000000000000e+02,0.000000000000000000e+00
4.730000000000000000e+02,4.730000000000000000e+02,0.000000000000000000e+00
4.740000000000000000e+02,4.740000000000000000e+02,0.000000000000000000e+00
4.750000000000000000e+02,4.750000000000000000e+02,0.000000000000000000e+00
4.760000000000000000e+02,4.760000000000000000e+02,0.000000000000000000e+00
4.770000000000000000e+02,4.770000000000000000e+02,0.000000000000000000e+00
4.780000000000000000e+02,4.780000000000000000e+02,0.000000000000000000e+00
4.790000000000000000e+02,4.790000000000000000e+02,0.000000000000000000e+00
4.800000000000000000e+02,4.800000000000000000e+02,0.000000000000000000e+00
4.810000000000000000e+02,4.810000000000000000e+02,0.000000000000000000e+00
4.820000000000000000e+02,4.820000000000000000e+02,0.000000000000000000e+00
4.830000000000000000e+02,4.830000000000000000e+02,0.000000000000000000e+00
4.840000000000000000e+02,4.840000000000000000e+02,0.000000000000000000e+00
4.850000000000000000e+02,4.850000000000000000e+02,0.000000000000000000e+00
4.860000000000000000e+02,4.860000000000000000e+02,0.000000000000000000e+00
4.870000000000000000e+02,4.870000000000000000e+02,0.000000000000000000e+00
4.880000000000000000e+02,4.880000000000000000e+02,0.000000000000000000e+00
4.890000000000000000e+02,4.890000000000000000e+02,0.000000000000000000e+00
4.900000000000000000e+02,4.900000000000000000e+02,0.000000000000000000e+00
4.910000000000000000e+02,4.910000000000000000e+02,0.000000000000000000e+00
4.920000000000000000e+02,4.920000000000000000e+02,0.000000000000000000e+00
4.930000000000000000e+02,4.930000000000000000e+02,0.000000000000000000e+00
4.940000000000000000e+02,4.940000000000000000e+02,0.000000000000000000e+00
4.950000000000000000e+02,4.950000000000000000e+02,0.000000000000000000e+00
4.960000000000000000e+02,4.960000000000000000e+02,0.000000000000000000e+00
4.970000000000000000e+02,4.970000000000000000e+02,0.000000000000000000e+00
4.980000000000000000e+02,4.980000000000000000e+02,0.000000000000000000e+00
4.990000000000000000e+02,4.990000000000000000e+02,0.000000000000000000e+00
5.000000000000000000e+02,5.000000000000000000e+02,0.000000000000000000e+00
5.010000000000000000e+02,5.010000000000000000e+02,0.000000000000000000e+00
5.020000000000000000e+02,5.020000000000000000e+02,0.000000000000000000e+00
5.030000000000000000e+02,5.030000000000000000e+02,0.000000000000000000e+00
5.040000000000000000e+02,5.040000000000000000e+02,0.000000000000000000e+00
5.050000000000000000e+02,5.050000000000000000e+02,0.000000000000000000e+00
5.060000000000000000e+02,5.060000000000000000e+02,0.000000000000000000e+00
5.070000000000000000e+02,5.070000000000000000e+02,0.000000000000000000e+00
5.080000000000000000e+02,5.080000000000000000e+02,0.000000000000000000e+00
5.090000000000000000e+02,5.090000000000000000e+02,0.000000000000000000e+00
5.100000000000000000e+02,5.100000000000000000e+02,0.000000000000000000e+00
5.110000000000000000e+02,5.110000000000000000e+02,0.000000000000000000e+00
5.120000000000000000e+02,5.120000000000000000e+02,0.000000000000000000e+00
5.130000000000000000e+02,5.130000000000000000e+02,0.000000000000000000e+00
5.140000000000000000e+02,5.140000000000000000e+02,0.000000000000000000e+00
5.150000000000000000e+02,5.150000000000000000e+02,0.000000000000000000e+00
5.160000000000000000e+02,5.160000000000000000e+02,0.000000000000000000e+00
5.170000000000000000e+02,5.170000000000000000e+02,0.000000000000000000e+00
5.180000000000000000e+02,5.180000000000000000e+02,0.000000000000000000e+00
5.190000000000000000e+02,5.190000000000000000e+02,0.000000000000000000e+00
5.200000000000000000e+02,5.200000000000000000e+02,0.000000000000000000e+00
5.210000000000000000e+02,5.210000000000000000e+02,0.000000000000000000e+00
5.220000000000000000e+02,5.220000000000000000e+02,0.000000000000000000e+00
5.230000000000000000e+02,5.230000000000000000e+02,0.000000000000000000e+00
5.240000000000000000e+02,5.240000000000000000e+02,0.000000000000000000e+00
5.250000000000000000e+02,5.250000000000000000e+02,0.000000000000000000e+00
5.260000000000000000e+02,5.260000000000000000e+02,0.000000000000000000e+00
5.270000000000000000e+02,5.270000000000000000e+02,0.000000000000000000e+00
5.280000000000000000e+02,5.280000000000000000e+02,0.000000000000000000e+00
5.290000000000000000e+02,5.290000000000000000e+02,0.000000000000000000e+00
5.300000000000000000e+02,5.300000000000000000e+02,0.000000000000000000e+00
5.310000000000000000e+02,5.310000000000000000e+02,0.000000000000000000e+00
5.320000000000000000e+02,5.320000000000000000e+02,0.000000000000000000e+00
5.330000000000000000e+02,5.330000000000000000e+02,0.000000000000000000e+00
5.340000000000000000e+02,5.340000000000000000e+02,0.000000000000000000e+00
5.350000000000000000e+02,5.350000000000000000e+02,0.000000000000000000e+00
5.360000000000000000e+02,5.360000000000000000e+02,0.000000000000000000e+00
5.370000000000000000e+02,5.370000000000000000e+02,0.000000000000000000e+00
5.380000000000000000e+02,5.380000000000000000e+02,0.000000000000000000e+00
5.390000000000000000e+02,5.390000000000000000e+02,0.000000000000000000e+00
5.400000000000000000e+02,5.400000000000000000e+02,0.000000000000000000e+00
5.410000000000000000e+02,5.410000000000000000e+02,0.000000000000000000e+00
5.420000000000000000e+02,5.420000000000000000e+02,0.000000000000000000e+00
5.430000000000000000e+02,5.430000000000000000e+02,0.000000000000000000e+00
5.440000000000000000e+02,5.440000000000000000e+02,0.000000000000000000e+00
5.450000000000000000e+02,5.450000000000000000e+02,0.000000000000000000e+00
5.460000000000000000e+02,5.460000000000000000e+02,0.000000000000000000e+00
5.470000000000000000e+02,5.470000000000000000e+02,0.000000000000000000e+00
5.480000000000000000e+02,5.480000000000000000e+02,0.000000000000000000e+00
5.490000000000000000e+02,5.490000000000000000e+02,0.000000000000000000e+00
5.500000000000000000e+02,5.500000000000000000e+02,0.000000000000000000e+00
5.510000000000000000e+02,5.510000000000000000e+02,0.000000000000000000e+00
5.520000000000000000e+02,5.520000000000000000e+02,0.000000000000000000e+00
5.530000000000000000e+02,5.530000000000000000e+02,0.000000000000000000e+00
5.540000000000000000e+02,5.540000000000000000e+02,0.000000000000000000e+00
5.550000000000000000e+02,5.550000000000000000e+02,0.000000000000000000e+00
5.560000000000000000e+02,5.560000000000000000e+02,0.000000000000000000e+00
5.570000000000000000e+02,5.570000000000000000e+02,0.000000000000000000e+00
5.580000000000000000e+02,5.580000000000000000e+02,0.000000000000000000e+00
5.590000000000000000e+02,5.590000000000000000e+02,0.000000000000000000e+00
5.600000000000000000e+02,5.600000000000000000e+02,0.000000000000000000e+00
5.610000000000000000e+02,5.610000000000000000e+02,0.000000000000000000e+00
5.620000000000000000e+02,5.620000000000000000e+02,0.000000000000000000e+00
5.630000000000000000e+02,5.630000000000000000e+02,0.000000000000000000e+00
5.640000000000000000e+02,5.640000000000000000e+02,0.000000000000000000e+00
5.650000000000000000e+02,5.650000000000000000e+02,0.000000000000000000e+00
5.660000000000000000e+02,5.660000000000000000e+02,0.000000000000000000e+00
5.670000000000000000e+02,5.670000000000000000e+02,0.000000000000000000e+00
5.680000000000000000e+02,5.680000000000000000e+02,0.000000000000000000e+00
5.690000000000000000e+02,5.690000000000000000e+02,0.000000000000000000e+00
5.700000000000000000e+02,5.700000000000000000e+02,0.000000000000000000e+00
5.710000000000000000e+02,5.710000000000000000e+02,0.000000000000000000e+00
5.720000000000000000e+02,5.720000000000000000e+02,0.000000000000000000e+00
5.730000000000000000e+02,5.730000000000000000e+02,0.000000000000000000e+00
5.740000000000000000e+02,5.740000000000000000e+02,0.000000000000000000e+00
5.750000000000000000e+02,5.750000000000000000e+02,0.000000000000000000e+00
5.760000000000000000e+02,5.760000000000000000e+02,0.000000000000000000e+00
5.770000000000000000e+02,5.770000000000000000e+02,0.000000000000000000e+00
5.780000000000000000e+02,5.780000000000000000e+02,0.000000000000000000e+00
5.790000000000000000e+02,5.790000000000000000e+02,0.000000000000000000e+00
5.800000000000000000e+02,5.800000000000000000e+02,0.000000000000000000e+00
5.810000000000000000e+02,5.810000000000000000e+02,0.000000000000000000e+00
5.820000000000000000e+02,5.820000000000000000e+02,0.000000000000000000e+00
5.830000000000000000e+02,5.830000000000000000e+02,0.000000000000000000e+00
5.840000000000000000e+02,5.840000000000000000e+02,0.000000000000000000e+00
5.850000000000000000e+02,5.850000000000000000e+02,0.000000000000000000e+00
5.860000000000000000e+02,5.860000000000000000e+02,0.000000000000000000e+00
5.870000000000000000e+02,5.870000000000000000e+02,0.000000000000000000e+00
5.880000000000000000e+02,5.880000000000000000e+02,0.000000000000000000e+00
5.890000000000000000e+02,5.890000000000000000e+02,0.000000000000000000e+00
5.900000000000000000e+02,5.900000000000000000e+02,0.000000000000000000e+00
5.910000000000000000e+02,5.910000000000000000e+02,0.000000000000000000e+00
5.920000000000000000e+02,5.920000000000000000e+02,0.000000000000000000e+00
5.930000000000000000e+02,5.930000000000000000e+02,0.000000000000000000e+00
5.940000000000000000e+02,5.940000000000000000e+02,0.000000000000000000e+00
5.950000000000000000e+02,5.950000000000000000e+02,0.000000000000000000e+00
5.960000000000000000e+02,5.960000000000000000e+02,0.000000000000000000e+00
5.970000000000000000e+02,5.970000000000000000e+02,0.000000000000000000e+00
5.980000000000000000e+02,5.980000000000000000e+02,0.000000000000000000e+00
5.990000000000000000e+02,5.990000000000000000e+02,0.000000000000000000e+00
6.000000000000000000e+02,6.000000000000000000e+02,0.000000000000000000e+00
6.010000000000000000e+02,6.010000000000000000e+02,0.000000000000000000e+00
6.020000000000000000e+02,6.020000000000000000e+02,0.000000000000000000e+00
6.030000000000000000e+02,6.030000000000000000e+02,0.000000000000000000e+00
6.040000000000000000e+02,6.040000000000000000e+02,0.000000000000000000e+00
6.050000000000000000e+02,6.050000000000000000e+02,0.000000000000000000e+00
6.060000000000000000e+02,6.060000000000000000e+02,0.000000000000000000e+00
6.070000000000000000e+02,6.070000000000000000e+02,0.000000000000000000e+00
6.080000000000000000e+02,6.080000000000000000e+02,0.000000000000000000e+00
6.090000000000000000e+02,6.090000000000000000e+02,0.000000000000000000e+00
6.100000000000000000e+02,6.100000000000000000e+02,0.000000000000000000e+00
6.110000000000000000e+02,6.110000000000000000e+02,0.000000000000000000e+00
6.120000000000000000e+02,6.120000000000000000e+02,0.000000000000000000e+00
6.130000000000000000e+02,6.130000000000000000e+02,0.000000000000000000e+00
6.140000000000000000e+02,6.140000000000000000e+02,0.000000000000000000e+00
6.150000000000000000e+02,6.150000000000000000e+02,0.000000000000000000e+00
6.160000000000000000e+02,6.160000000000000000e+02,0.000000000000000000e+00
6.170000000000000000e+02,6.170000000000000000e+02,0.000000000000000000e+00
6.180000000000000000e+02,6.180000000000000000e+02,0.000000000000000000e+00
6.190000000000000000e+02,6.190000000000000000e+02,0.000000000000000000e+00
6.200000000000000000e+02,6.200000000000000000e+02,0.000000000000000000e+00
6.210000000000000000e+02,6.210000000000000000e+02,0.000000000000000000e+00
6.220000000000000000e+02,6.220000000000000000e+02,0.000000000000000000e+00
6.230000000000000000e+02,6.230000000000000000e+02,0.000000000000000000e+00
6.240000000000000000e+02,6.240000000000000000e+02,0.000000000000000000e+00
6.250000000000000000e+02,6.250000000000000000e+02,0.000000000000000000e+00
6.260000000000000000e+02,6.260000000000000000e+02,0.000000000000000000e+00
6.270000000000000000e+02,6.270000000000000000e+02,0.000000000000000000e+00
6.280000000000000000e+02,6.280000000000000000e+02,0.000000000000000000e+00
6.290000000000000000e+02,6.290000000000000000e+02,0.000000000000000000e+00
6.300000000000000000e+02,6.300000000000000000e+02,0.000000000000000000e+00
6.310000000000000000e+02,6.310000000000000000e+02,0.000000000000000000e+00
6.320000000000000000e+02,6.320000000000000000e+02,0.000000000000000000e+00
6.330000000000000000e+02,6.330000000000000000e+02,0.000000000000000000e+00
6.340000000000000000e+02,6.340000000000000000e+02,0.000000000000000000e+00
6.350000000000000000e+02,6.350000000000000000e+02,0.000000000000000000e+00
6.360000000000000000e+02,6.360000000000000000e+02,0.000000000000000000e+00
6.370000000000000000e+02,6.370000000000000000e+02,0.000000000000000000e+00
6.380000000000000000e+02,6.380000000000000000e+02,0.000000000000000000e+00
6.390000000000000000e+02,6.390000000000000000e+02,0.000000000000000000e+00
6.400000000000000000e+02,6.400000000000000000e+02,0.000000000000000000e+00
6.410000000000000000e+02,6.410000000000000000e+02,0.000000000000000000e+00
6.420000000000000000e+02,6.420000000000000000e+02,0.000000000000000000e+00
6.430000000000000000e+02,6.430000000000000000e+02,0.000000000000000000e+00
6.440000000000000000e+02,6.440000000000000000e+02,0.000000000000000000e+00
6.450000000000000000e+02,6.450000000000000000e+02,0.000000000000000000e+00
6.460000000000000000e+02,6.460000000000000000e+02,0.000000000000000000e+00
6.470000000000000000e+02,6.470000000000000000e+02,0.000000000000000000e+00
6.480000000000000000e+02,6.480000000000000000e+02,0.000000000000000000e+00
6.490000000000000000e+02,6.490000000000000000e+02,0.000000000000000000e+00
6.500000000000000000e+02,6.500000000000000000e+02,0.000000000000000000e+00
6.510000000000000000e+02,6.510000000000000000e+02,0.000000000000000000e+00
6.520000000000000000e+02,6.520000000000000000e+02,0.000000000000000000e+00
6.530000000000000000e+02,6.530000000000000000e+02,0.000000000000000000e+00
6.540000000000000000e+02,6.540000000000000000e+02,0.000000000000000000e+00
6.550000000000000000e+02,6.550000000000000000e+02,0.000000000000000000e+00
6.560000000000000000e+02,6.560000000000000000e+02,0.000000000000000000e+00
6.570000000000000000e+02,6.570000000000000000e+02,0.000000000000000000e+00
6.580000000000000000e+02,6.580000000000000000e+02,0.000000000000000000e+00
6.590000000000000000e+02,6.590000000000000000e+02,0.000000000000000000e+00
6.600000000000000000e+02,6.600000000000000000e+02,0.000000000000000000e+00
6.610000000000000000e+02,6.610000000000000000e+02,0.000000000000000000e+00
6.620000000000000000e+02,6.620000000000000000e+02,0.000000000000000000e+00
6.630000000000000000e+02,6.630000000000000000e+02,0.000000000000000000e+00
6.640000000000000000e+02,6.640000000000000000e+02,0.000000000000000000e+00
6.650000000000000000e+02,6.650000000000000000e+02,0.000000000000000000e+00
6.660000000000000000e+02,6.660000000000000000e+02,0.000000000000000000e+00
6.670000000000000000e+02,6.670000000000000000e+02,0.000000000000000000e+00
6.680000000000000000e+02,6.680000000000000000e+02,0.000000000000000000e+00
6.690000000000000000e+02,6.690000000000000000e+02,0.000000000000000000e+00
6.700000000000000000e+02,6.700000000000000000e+02,0.000000000000000000e+00
6.710000000000000000e+02,6.710000000000000000e+02,0.000000000000000000e+00
6.720000000000000000e+02,6.720000000000000000e+02,0.000000000000000000e+00
6.730000000000000000e+02,6.730000000000000000e+02,0.000000000000000000e+00
6.740000000000000000e+02,6.740000000000000000e+02,0.000000000000000000e+00
6.750000000000000000e+02,6.750000000000000000e+02,0.000000000000000000e+00
6.760000000000000000e+02,6.760000000000000000e+02,0.000000000000000000e+00
6.770000000000000000e+02,6.770000000000000000e+02,0.000000000000000000e+00
6.780000000000000000e+02,6.780000000000000000e+02,0.000000000000000000e+00
6.790000000000000000e+02,6.790000000000000000e+02,0.000000000000000000e+00
6.800000000000000000e+02,6.800000000000000000e+02,0.000000000000000000e+00
6.810000000000000000e+02,6.810000000000000000e+02,0.000000000000000000e+00
6.820000000000000000e+02,6.820000000000000000e+02,0.000000000000000000e+00
6.830000000000000000e+02,6.830000000000000000e+02,0.000000000000000000e+00
6.840000000000000000e+02,6.840000000000000000e+02,0.000000000000000000e+00
6.850000000000000000e+02,6.850000000000000000e+02,0.000000000000000000e+00
6.860000000000000000e+02,6.860000000000000000e+02,0.000000000000000000e+00
6.870000000000000000e+02,6.870000000000000000e+02,0.000000000000000000e+00
6.880000000000000000e+02,6.880000000000000000e+02,0.000000000000000000e+00
6.890000000000000000e+02,6.890000000000000000e+02,0.000000000000000000e+00
6.900000000000000000e+02,6.900000000000000000e+02,0.000000000000000000e+00
6.910000000000000000e+02,6.910000000000000000e+02,0.000000000000000000e+00
6.920000000000000000e+02,6.920000000000000000e+02,0.000000000000000000e+00
6.930000000000000000e+02,6.930000000000000000e+02,0.000000000000000000e+00
6.940000000000000000e+02,6.940000000000000000e+02,0.000000000000000000e+00
6.950000000000000000e+02,6.950000000000000000e+02,0.000000000000000000e+00
6.960000000000000000e+02,6.960000000000000000e+02,0.000000000000000000e+00
6.970000000000000000e+02,6.970000000000000000e+02,0.000000000000000000e+00
6.980000000000000000e+02,6.980000000000000000e+02,0.000000000000000000e+00
6.990000000000000000e+02,6.990000000000000000e+02,0.000000000000000000e+00
7.000000000000000000e+02,7.000000000000000000e+02,0.000000000000000000e+00
7.010000000000000000e+02,7.010000000000000000e+02,0.000000000000000000e+00
7.020000000000000000e+02,7.020000000000000000e+02,0.000000000000000000e+00
7.030000000000000000e+02,7.030000000000000000e+02,0.000000000000000000e+00
7.040000000000000000e+02,7.040000000000000000e+02,0.000000000000000000e+00
7.050000000000000000e+02,7.050000000000000000e+02,0.000000000000000000e+00
7.060000000000000000e+02,7.060000000000000000e+02,0.000000000000000000e+00
7.070000000000000000e+02,7.070000000000000000e+02,0.000000000000000000e+00
7.080000000000000000e+02,7.080000000000000000e+02,0.000000000000000000e+00
7.090000000000000000e+02,7.090000000000000000e+02,0.000000000000000000e+00
7.100000000000000000e+02,7.100000000000000000e+02,0.000000000000000000e+00
7.110000000000000000e+02,7.110000000000000000e+02,0.000000000000000000e+00
7.120000000000000000e+02,7.120000000000000000e+02,0.000000000000000000e+00
7.130000000000000000e+02,7.130000000000000000e+02,0.000000000000000000e+00
7.140000000000000000e+02,7.140000000000000000e+02,0.000000000000000000e+00
7.150000000000000000e+02,7.150000000000000000e+02,0.000000000000000000e+00
7.160000000000000000e+02,7.160000000000000000e+02,0.000000000000000000e+00
7.170000000000000000e+02,7.170000000000000000e+02,0.000000000000000000e+00
7.180000000000000000e+02,7.180000000000000000e+02,0.000000000000000000e+00
7.190000000000000000e+02,7.190000000000000000e+02,0.000000000000000000e+00
7.200000000000000000e+02,7.200000000000000000e+02,0.000000000000000000e+00
7.210000000000000000e+02,7.210000000000000000e+02,0.000000000000000000e+00
7.220000000000000000e+02,7.220000000000000000e+02,0.000000000000000000e+00
7.230000000000000000e+02,7.230000000000000000e+02,0.000000000000000000e+00
7.240000000000000000e+02,7.240000000000000000e+02,0.000000000000000000e+00
7.250000000000000000e+02,7.250000000000000000e+02,0.000000000000000000e+00
7.260000000000000000e+02,7.260000000000000000e+02,0.000000000000000000e+00
7.270000000000000000e+02,7.270000000000000000e+02,0.000000000000000000e+00
7.280000000000000000e+02,7.280000000000000000e+02,0.000000000000000000e+00
7.290000000000000000e+02,7.290000000000000000e+02,0.000000000000000000e+00
7.300000000000000000e+02,7.300000000000000000e+02,0.000000000000000000e+00
7.310000000000000000e+02,7.310000000000000000e+02,0.000000000000000000e+00
7.320000000000000000e+02,7.320000000000000000e+02,0.000000000000000000e+00
7.330000000000000000e+02,7.330000000000000000e+02,0.000000000000000000e+00
7.340000000000000000e+02,7.340000000000000000e+02,0.000000000000000000e+00
7.350000000000000000e+02,7.350000000000000000e+02,0.000000000000000000e+00
7.360000000000000000e+02,7.360000000000000000e+02,0.000000000000000000e+00
7.370000000000000000e+02,7.370000000000000000e+02,0.000000000000000000e+00
7.380000000000000000e+02,7.380000000000000000e+02,0.000000000000000000e+00
7.390000000000000000e+02,7.390000000000000000e+02,0.000000000000000000e+00
7.400000000000000000e+02,7.400000000000000000e+02,0.000000000000000000e+00
7.410000000000000000e+02,7.410000000000000000e+02,0.000000000000000000e+00
7.420000000000000000e+02,7.420000000000000000e+02,0.000000000000000000e+00
7.430000000000000000e+02,7.430000000000000000e+02,0.000000000000000000e+00
7.440000000000000000e+02,7.440000000000000000e+02,0.000000000000000000e+00
7.450000000000000000e+02,7.450000000000000000e+02,0.000000000000000000e+00
7.460000000000000000e+02,7.460000000000000000e+02,0.000000000000000000e+00
7.470000000000000000e+02,7.470000000000000000e+02,0.000000000000000000e+00
7.480000000000000000e+02,7.480000000000000000e+02,0.000000000000000000e+00
7.490000000000000000e+02,7.490000000000000000e+02,0.000000000000000000e+00
7.500000000000000000e+02,7.500000000000000000e+02,0.000000000000000000e+00
7.510000000000000000e+02,7.510000000000000000e+02,0.000000000000000000e+00
7.520000000000000000e+02,7.520000000000000000e+02,0.000000000000000000e+00
7.530000000000000000e+02,7.530000000000000000e+02,0.000000000000000000e+00
7.540000000000000000e+02,7.540000000000000000e+02,0.000000000000000000e+00
7.550000000000000000e+02,7.550000000000000000e+02,0.000000000000000000e+00
7.560000000000000000e+02,7.560000000000000000e+02,0.000000000000000000e+00
7.570000000000000000e+02,7.570000000000000000e+02,0.000000000000000000e+00
7.580000000000000000e+02,7.580000000000000000e+02,0.000000000000000000e+00
7.590000000000000000e+02,7.590000000000000000e+02,0.000000000000000000e+00
7.600000000000000000e+02,7.600000000000000000e+02,0.000000000000000000e+00
7.610000000000000000e+02,7.610000000000000000e+02,0.000000000000000000e+00
7.620000000000000000e+02,7.620000000000000000e+02,0.000000000000000000e+00
7.630000000000000000e+02,7.630000000000000000e+02,0.000000000000000000e+00
7.640000000000000000e+02,7.640000000000000000e+02,0.000000000000000000e+00
7.650000000000000000e+02,7.650000000000000000e+02,0.000000000000000000e+00
7.660000000000000000e+02,7.660000000000000000e+02,0.000000000000000000e+00
7.670000000000000000e+02,7.670000000000000000e+02,0.000000000000000000e+00
7.680000000000000000e+02,7.680000000000000000e+02,0.000000000000000000e+00
7.690000000000000000e+02,7.690000000000000000e+02,0.000000000000000000e+00
7.700000000000000000e+02,7.700000000000000000e+02,0.000000000000000000e+00
7.710000000000000000e+02,7.710000000000000000e+02,0.000000000000000000e+00
7.720000000000000000e+02,7.720000000000000000e+02,0.000000000000000000e+00
7.730000000000000000e+02,7.730000000000000000e+02,0.000000000000000000e+00
7.740000000000000000e+02,7.740000000000000000e+02,0.000000000000000000e+00
7.750000000000000000e+02,7.750000000000000000e+02,0.000000000000000000e+00
7.760000000000000000e+02,7.760000000000000000e+02,0.000000000000000000e+00
7.770000000000000000e+02,7.770000000000000000e+02,0.000000000000000000e+00
7.780000000000000000e+02,7.780000000000000000e+02,0.000000000000000000e+00
7.790000000000000000e+02,7.790000000000000000e+02,0.000000000000000000e+00
7.800000000000000000e+02,7.800000000000000000e+02,0.000000000000000000e+00
7.810000000000000000e+02,7.810000000000000000e+02,0.000000000000000000e+00
7.820000000000000000e+02,7.820000000000000000e+02,0.000000000000000000e+00
7.830000000000000000e+02,7.830000000000000000e+02,0.000000000000000000e+00
7.840000000000000000e+02,7.840000000000000000e+02,0.000000000000000000e+00
7.850000000000000000e+02,7.850000000000000000e+02,0.000000000000000000e+00
7.860000000000000000e+02,7.860000000000000000e+02,0.000000000000000000e+00
7.870000000000000000e+02,7.870000000000000000e+02,0.000000000000000000e+00
7.880000000000000000e+02,7.880000000000000000e+02,0.000000000000000000e+00
7.890000000000000000e+02,7.890000000000000000e+02,0.000000000000000000e+00
7.900000000000000000e+02,7.900000000000000000e+02,0.000000000000000000e+00
7.910000000000000000e+02,7.910000000000000000e+02,0.000000000000000000e+00
7.920000000000000000e+02,7.920000000000000000e+02,0.000000000000000000e+00
7.930000000000000000e+02,7.930000000000000000e+02,0.000000000000000000e+00
7.940000000000000000e+02,7.940000000000000000e+02,0.000000000000000000e+00
7.950000000000000000e+02,7.950000000000000000e+02,0.000000000000000000e+00
7.960000000000000000e+02,7.960000000000000000e+02,0.000000000000000000e+00
7.970000000000000000e+02,7.970000000000000000e+02,0.000000000000000000e+00
7.980000000000000000e+02,7.980000000000000000e+02,0.000000000000000000e+00
7.990000000000000000e+02,7.990000000000000000e+02,0.000000000000000000e+00
8.000000000000000000e+02,8.000000000000000000e+02,0.000000000000000000e+00
8.010000000000000000e+02,8.010000000000000000e+02,0.000000000000000000e+00
8.020000000000000000e+02,8.020000000000000000e+02,0.000000000000000000e+00
8.030000000000000000e+02,8.030000000000000000e+02,0.000000000000000000e+00
8.040000000000000000e+02,8.040000000000000000e+02,0.000000000000000000e+00
8.050000000000000000e+02,8.050000000000000000e+02,0.000000000000000000e+00
8.060000000000000000e+02,8.060000000000000000e+02,0.000000000000000000e+00
8.070000000000000000e+02,8.070000000000000000e+02,0.000000000000000000e+00
8.080000000000000000e+02,8.080000000000000000e+02,0.000000000000000000e+00
8.090000000000000000e+02,8.090000000000000000e+02,0.000000000000000000e+00
8.100000000000000000e+02,8.100000000000000000e+02,0.000000000000000000e+00
8.110000000000000000e+02,8.110000000000000000e+02,0.000000000000000000e+00
8.120000000000000000e+02,8.120000000000000000e+02,0.000000000000000000e+00
8.130000000000000000e+02,8.130000000000000000e+02,0.000000000000000000e+00
8.140000000000000000e+02,8.140000000000000000e+02,0.000000000000000000e+00
8.150000000000000000e+02,8.150000000000000000e+02,0.000000000000000000e+00
8.160000000000000000e+02,8.160000000000000000e+02,0.000000000000000000e+00
8.170000000000000000e+02,8.170000000000000000e+02,0.000000000000000000e+00
8.180000000000000000e+02,8.180000000000000000e+02,0.000000000000000000e+00
8.190000000000000000e+02,8.190000000000000000e+02,0.000000000000000000e+00
8.200000000000000000e+02,8.200000000000000000e+02,0.000000000000000000e+00
8.210000000000000000e+02,8.210000000000000000e+02,0.000000000000000000e+00
8.220000000000000000e+02,8.220000000000000000e+02,0.000000000000000000e+00
8.230000000000000000e+02,8.230000000000000000e+02,0.000000000000000000e+00
8.240000000000000000e+02,8.240000000000000000e+02,0.000000000000000000e+00
8.250000000000000000e+02,8.250000000000000000e+02,0.000000000000000000e+00
8.260000000000000000e+02,8.260000000000000000e+02,0.000000000000000000e+00
8.270000000000000000e+02,8.270000000000000000e+02,0.000000000000000000e+00
8.280000000000000000e+02,8.280000000000000000e+02,0.000000000000000000e+00
8.290000000000000000e+02,8.290000000000000000e+02,0.000000000000000000e+00
8.300000000000000000e+02,8.300000000000000000e+02,0.000000000000000000e+00
8.310000000000000000e+02,8.310000000000000000e+02,0.000000000000000000e+00
8.320000000000000000e+02,8.320000000000000000e+02,0.000000000000000000e+00
8.330000000000000000e+02,8.330000000000000000e+02,0.000000000000000000e+00
8.340000000000000000e+02,8.340000000000000000e+02,0.000000000000000000e+00
8.350000000000000000e+02,8.350000000000000000e+02,0.000000000000000000e+00
8.360000000000000000e+02,8.360000000000000000e+02,0.000000000000000000e+00
8.370000000000000000e+02,8.370000000000000000e+02,0.000000000000000000e+00
8.380000000000000000e+02,8.380000000000000000e+02,0.000000000000000000e+00
8.390000000000000000e+02,8.390000000000000000e+02,0.000000000000000000e+00
8.400000000000000000e+02,8.400000000000000000e+02,0.000000000000000000e+00
8.410000000000000000e+02,8.410000000000000000e+02,0.000000000000000000e+00
8.420000000000000000e+02,8.420000000000000000e+02,0.000000000000000000e+00
8.430000000000000000e+02,8.430000000000000000e+02,0.000000000000000000e+00
8.440000000000000000e+02,8.440000000000000000e+02,0.000000000000000000e+00
8.450000000000000000e+02,8.450000000000000000e+02,0.000000000000000000e+00
8.460000000000000000e+02,8.460000000000000000e+02,0.000000000000000000e+00
8.470000000000000000e+02,8.470000000000000000e+02,0.000000000000000000e+00
8.480000000000000000e+02,8.480000000000000000e+02,0.000000000000000000e+00
8.490000000000000000e+02,8.490000000000000000e+02,0.000000000000000000e+00
8.500000000000000000e+02,8.500000000000000000e+02,0.000000000000000000e+00
8.510000000000000000e+02,8.510000000000000000e+02,0.000000000000000000e+00
8.520000000000000000e+02,8.520000000000000000e+02,0.000000000000000000e+00
8.530000000000000000e+02,8.530000000000000000e+02,0.000000000000000000e+00
8.540000000000000000e+02,8.540000000000000000e+02,0.000000000000000000e+00
8.550000000000000000e+02,8.550000000000000000e+02,0.000000000000000000e+00
8.560000000000000000e+02,8.560000000000000000e+02,0.000000000000000000e+00
8.570000000000000000e+02,8.570000000000000000e+02,0.000000000000000000e+00
8.580000000000000000e+02,8.580000000000000000e+02,0.000000000000000000e+00
8.590000000000000000e+02,8.590000000000000000e+02,0.000000000000000000e+00
8.600000000000000000e+02,8.600000000000000000e+02,0.000000000000000000e+00
8.610000000000000000e+02,8.610000000000000000e+02,0.000000000000000000e+00
8.620000000000000000e+02,8.620000000000000000e+02,0.000000000000000000e+00
8.630000000000000000e+02,8.630000000000000000e+02,0.000000000000000000e+00
8.640000000000000000e+02,8.640000000000000000e+02,0.000000000000000000e+00
8.650000000000000000e+02,8.650000000000000000e+02,0.000000000000000000e+00
8.660000000000000000e+02,8.660000000000000000e+02,0.000000000000000000e+00
8.670000000000000000e+02,8.670000000000000000e+02,0.000000000000000000e+00
8.680000000000000000e+02,8.680000000000000000e+02,0.000000000000000000e+00
8.690000000000000000e+02,8.690000000000000000e+02,0.000000000000000000e+00
8.700000000000000000e+02,8.700000000000000000e+02,0.000000000000000000e+00
8.710000000000000000e+02,8.710000000000000000e+02,0.000000000000000000e+00
8.720000000000000000e+02,8.720000000000000000e+02,0.000000000000000000e+00
8.730000000000000000e+02,8.730000000000000000e+02,0.000000000000000000e+00
8.740000000000000000e+02,8.740000000000000000e+02,0.000000000000000000e+00
8.750000000000000000e+02,8.750000000000000000e+02,0.000000000000000000e+00
8.760000000000000000e+02,8.760000000000000000e+02,0.000000000000000000e+00
8.770000000000000000e+02,8.770000000000000000e+02,0.000000000000000000e+00
8.780000000000000000e+02,8.780000000000000000e+02,0.000000000000000000e+00
8.790000000000000000e+02,8.790000000000000000e+02,0.000000000000000000e+00
8.800000000000000000e+02,8.800000000000000000e+02,0.000000000000000000e+00
8.810000000000000000e+02,8.810000000000000000e+02,0.000000000000000000e+00
8.820000000000000000e+02,8.820000000000000000e+02,0.000000000000000000e+00
8.830000000000000000e+02,8.830000000000000000e+02,0.000000000000000000e+00
8.840000000000000000e+02,8.840000000000000000e+02,0.000000000000000000e+00
8.850000000000000000e+02,8.850000000000000000e+02,0.000000000000000000e+00
8.860000000000000000e+02,8.860000000000000000e+02,0.000000000000000000e+00
8.870000000000000000e+02,8.870000000000000000e+02,0.000000000000000000e+00
8.880000000000000000e+02,8.880000000000000000e+02,0.000000000000000000e+00
8.890000000000000000e+02,8.890000000000000000e+02,0.000000000000000000e+00
8.900000000000000000e+02,8.900000000000000000e+02,0.000000000000000000e+00
8.910000000000000000e+02,8.910000000000000000e+02,0.000000000000000000e+00
8.920000000000000000e+02,8.920000000000000000e+02,0.000000000000000000e+00
8.930000000000000000e+02,8.930000000000000000e+02,0.000000000000000000e+00
8.940000000000000000e+02,8.940000000000000000e+02,0.000000000000000000e+00
8.950000000000000000e+02,8.950000000000000000e+02,0.000000000000000000e+00
8.960000000000000000e+02,8.960000000000000000e+02,0.000000000000000000e+00
8.970000000000000000e+02,8.970000000000000000e+02,0.000000000000000000e+00
8.980000000000000000e+02,8.980000000000000000e+02,0.000000000000000000e+00
8.990000000000000000e+02,8.990000000000000000e+02,0.000000000000000000e+00
9.000000000000000000e+02,9.000000000000000000e+02,0.000000000000000000e+00
9.010000000000000000e+02,9.010000000000000000e+02,0.000000000000000000e+00
9.020000000000000000e+02,9.020000000000000000e+02,0.000000000000000000e+00
9.030000000000000000e+02,9.030000000000000000e+02,0.000000000000000000e+00
9.040000000000000000e+02,9.040000000000000000e+02,0.000000000000000000e+00
9.050000000000000000e+02,9.050000000000000000e+02,0.000000000000000000e+00
9.060000000000000000e+02,9.060000000000000000e+02,0.000000000000000000e+00
9.070000000000000000e+02,9.070000000000000000e+02,0.000000000000000000e+00
9.080000000000000000e+02,9.080000000000000000e+02,0.000000000000000000e+00
9.090000000000000000e+02,9.090000000000000000e+02,0.000000000000000000e+00
9.100000000000000000e+02,9.100000000000000000e+02,0.000000000000000000e+00
9.110000000000000000e+02,9.110000000000000000e+02,0.000000000000000000e+00
9.120000000000000000e+02,9.120000000000000000e+02,0.000000000000000000e+00
9.130000000000000000e+02,9.130000000000000000e+02,0.000000000000000000e+00
9.140000000000000000e+02,9.140000000000000000e+02,0.000000000000000000e+00
9.150000000000000000e+02,9.150000000000000000e+02,0.000000000000000000e+00
9.160000000000000000e+02,9.160000000000000000e+02,0.000000000000000000e+00
9.170000000000000000e+02,9.170000000000000000e+02,0.000000000000000000e+00
9.180000000000000000e+02,9.180000000000000000e+02,0.000000000000000000e+00
9.190000000000000000e+02,9.190000000000000000e+02,0.000000000000000000e+00
9.200000000000000000e+02,9.200000000000000000e+02,0.000000000000000000e+00
9.210000000000000000e+02,9.210000000000000000e+02,0.000000000000000000e+00
9.220000000000000000e+02,9.220000000000000000e+02,0.000000000000000000e+00
9.230000000000000000e+02,9.230000000000000000e+02,0.000000000000000000e+00
9.240000000000000000e+02,9.240000000000000000e+02,0.000000000000000000e+00
9.250000000000000000e+02,9.250000000000000000e+02,0.000000000000000000e+00
9.260000000000000000e+02,9.260000000000000000e+02,0.000000000000000000e+00
9.270000000000000000e+02,9.270000000000000000e+02,0.000000000000000000e+00
9.280000000000000000e+02,9.280000000000000000e+02,0.000000000000000000e+00
9.290000000000000000e+02,9.290000000000000000e+02,0.000000000000000000e+00
9.300000000000000000e+02,9.300000000000000000e+02,0.000000000000000000e+00
9.310000000000000000e+02,9.310000000000000000e+02,0.000000000000000000e+00
9.320000000000000000e+02,9.320000000000000000e+02,0.000000000000000000e+00
9.330000000000000000e+02,9.330000000000000000e+02,0.000000000000000000e+00
9.340000000000000000e+02,9.340000000000000000e+02,0.000000000000000000e+00
9.350000000000000000e+02,9.350000000000000000e+02,0.000000000000000000e+00
9.360000000000000000e+02,9.360000000000000000e+02,0.000000000000000000e+00
9.370000000000000000e+02,9.370000000000000000e+02,0.000000000000000000e+00
9.380000000000000000e+02,9.380000000000000000e+02,0.000000000000000000e+00
9.390000000000000000e+02,9.390000000000000000e+02,0.000000000000000000e+00
9.400000000000000000e+02,9.400000000000000000e+02,0.000000000000000000e+00
9.410000000000000000e+02,9.410000000000000000e+02,0.000000000000000000e+00
9.420000000000000000e+02,9.420000000000000000e+02,0.000000000000000000e+00
9.430000000000000000e+02,9.430000000000000000e+02,0.000000000000000000e+00
9.440000000000000000e+02,9.440000000000000000e+02,0.000000000000000000e+00
9.450000000000000000e+02,9.450000000000000000e+02,0.000000000000000000e+00
9.460000000000000000e+02,9.460000000000000000e+02,0.000000000000000000e+00
9.470000000000000000e+02,9.470000000000000000e+02,0.000000000000000000e+00
9.480000000000000000e+02,9.480000000000000000e+02,0.000000000000000000e+00
9.490000000000000000e+02,9.490000000000000000e+02,0.000000000000000000e+00
9.500000000000000000e+02,9.500000000000000000e+02,0.000000000000000000e+00
9.510000000000000000e+02,9.510000000000000000e+02,0.000000000000000000e+00
9.520000000000000000e+02,9.520000000000000000e+02,0.000000000000000000e+00
9.530000000000000000e+02,9.530000000000000000e+02,0.000000000000000000e+00
9.540000000000000000e+02,9.540000000000000000e+02,0.000000000000000000e+00
9.550000000000000000e+02,9.550000000000000000e+02,0.000000000000000000e+00
9.560000000000000000e+02,9.560000000000000000e+02,0.000000000000000000e+00
9.570000000000000000e+02,9.570000000000000000e+02,0.000000000000000000e+00
9.580000000000000000e+02,9.580000000000000000e+02,0.000000000000000000e+00
9.590000000000000000e+02,9.590000000000000000e+02,0.000000000000000000e+00
9.600000000000000000e+02,9.600000000000000000e+02,0.000000000000000000e+00
9.610000000000000000e+02,9.610000000000000000e+02,0.000000000000000000e+00
9.620000000000000000e+02,9.620000000000000000e+02,0.000000000000000000e+00
9.630000000000000000e+02,9.630000000000000000e+02,0.000000000000000000e+00
9.640000000000000000e+02,9.640000000000000000e+02,0.000000000000000000e+00
9.650000000000000000e+02,9.650000000000000000e+02,0.000000000000000000e+00
9.660000000000000000e+02,9.660000000000000000e+02,0.000000000000000000e+00
9.670000000000000000e+02,9.670000000000000000e+02,0.000000000000000000e+00
9.680000000000000000e+02,9.680000000000000000e+02,0.000000000000000000e+00
9.690000000000000000e+02,9.690000000000000000e+02,0.000000000000000000e+00
9.700000000000000000e+02,9.700000000000000000e+02,0.000000000000000000e+00
9.710000000000000000e+02,9.710000000000000000e+02,0.000000000000000000e+00
9.720000000000000000e+02,9.720000000000000000e+02,0.000000000000000000e+00
9.730000000000000000e+02,9.730000000000000000e+02,0.000000000000000000e+00
9.740000000000000000e+02,9.740000000000000000e+02,0.000000000000000000e+00
9.750000000000000000e+02,9.750000000000000000e+02,0.000000000000000000e+00
9.760000000000000000e+02,9.760000000000000000e+02,0.000000000000000000e+00
9.770000000000000000e+02,9.770000000000000000e+02,0.000000000000000000e+00
9.780000000000000000e+02,9.780000000000000000e+02,0.000000000000000000e+00
9.790000000000000000e+02,9.790000000000000000e+02,0.000000000000000000e+00
9.800000000000000000e+02,9.800000000000000000e+02,0.000000000000000000e+00
9.810000000000000000e+02,9.810000000000000000e+02,0.000000000000000000e+00
9.820000000000000000e+02,9.820000000000000000e+02,0.000000000000000000e+00
9.830000000000000000e+02,9.830000000000000000e+02,0.000000000000000000e+00
9.840000000000000000e+02,9.840000000000000000e+02,0.000000000000000000e+00
9.850000000000000000e+02,9.850000000000000000e+02,0.000000000000000000e+00
9.860000000000000000e+02,9.860000000000000000e+02,0.000000000000000000e+00
9.870000000000000000e+02,9.870000000000000000e+02,0.000000000000000000e+00
9.880000000000000000e+02,9.880000000000000000e+02,0.000000000000000000e+00
9.890000000000000000e+02,9.890000000000000000e+02,0.000000000000000000e+00
9.900000000000000000e+02,9.900000000000000000e+02,0.000000000000000000e+00
9.910000000000000000e+02,9.910000000000000000e+02,0.000000000000000000e+00
9.920000000000000000e+02,9.920000000000000000e+02,0.000000000000000000e+00
9.930000000000000000e+02,9.930000000000000000e+02,0.000000000000000000e+00
9.940000000000000000e+02,9.940000000000000000e+02,0.000000000000000000e+00
9.950000000000000000e+02,9.950000000000000000e+02,0.000000000000000000e+00
9.960000000000000000e+02,9.960000000000000000e+02,0.000000000000000000e+00
9.970000000000000000e+02,9.970000000000000000e+02,0.000000000000000000e+00
9.980000000000000000e+02,9.980000000000000000e+02,0.000000000000000000e+00
9.990000000000000000e+02,9.990000000000000000e+02,0.000000000000000000e+00
1.000000000000000000e+03,1.000000000000000000e+03,0.000000000000000000e+00
1.001000000000000000e+03,1.001000000000000000e+03,0.000000000000000000e+00
1.002000000000000000e+03,1.002000000000000000e+03,0.000000000000000000e+00
1.003000000000000000e+03,1.003000000000000000e+03,0.000000000000000000e+00
1.004000000000000000e+03,1.004000000000000000e+03,0.000000000000000000e+00
1.005000000000000000e+03,1.005000000000000000e+03,0.000000000000000000e+00
1.006000000000000000e+03,1.006000000000000000e+03,0.000000000000000000e+00
1.007000000000000000e+03,1.007000000000000000e+03,0.000000000000000000e+00
1.008000000000000000e+03,1.008000000000000000e+03,0.000000000000000000e+00
1.009000000000000000e+03,1.009000000000000000e+03,0.000000000000000000e+00
1.010000000000000000e+03,1.010000000000000000e+03,0.000000000000000000e+00
1.011000000000000000e+03,1.011000000000000000e+03,0.000000000000000000e+00
1.012000000000000000e+03,1.012000000000000000e+03,0.000000000000000000e+00
1.013000000000000000e+03,1.013000000000000000e+03,0.000000000000000000e+00
1.014000000000000000e+03,1.014000000000000000e+03,0.000000000000000000e+00
1.015000000000000000e+03,1.015000000000000000e+03,0.000000000000000000e+00
1.016000000000000000e+03,1.016000000000000000e+03,0.000000000000000000e+00
1.017000000000000000e+03,1.017000000000000000e+03,0.000000000000000000e+00
1.018000000000000000e+03,1.018000000000000000e+03,0.000000000000000000e+00
1.019000000000000000e+03,1.019000000000000000e+03,0.000000000000000000e+00
1.020000000000000000e+03,1.020000000000000000e+03,0.000000000000000000e+00
1.021000000000000000e+03,1.021000000000000000e+03,0.000000000000000000e+00
1.022000000000000000e+03,1.022000000000000000e+03,0.000000000000000000e+00
1.023000000000000000e+03,1.023000000000000000e+03,0.000000000000000000e+00
1.024000000000000000e+03,1.024000000000000000e+03,0.000000000000000000e+00
1.025000000000000000e+03,1.025000000000000000e+03,0.000000000000000000e+00
1.026000000000000000e+03,1.026000000000000000e+03,0.000000000000000000e+00
1.027000000000000000e+03,1.027000000000000000e+03,0.000000000000000000e+00
1.028000000000000000e+03,1.028000000000000000e+03,0.000000000000000000e+00
1.029000000000000000e+03,1.029000000000000000e+03,0.000000000000000000e+00
1.030000000000000000e+03,1.030000000000000000e+03,0.000000000000000000e+00
1.031000000000000000e+03,1.031000000000000000e+03,0.000000000000000000e+00
1.032000000000000000e+03,1.032000000000000000e+03,0.000000000000000000e+00
1.033000000000000000e+03,1.033000000000000000e+03,0.000000000000000000e+00
1.034000000000000000e+03,1.034000000000000000e+03,0.000000000000000000e+00
1.035000000000000000e+03,1.035000000000000000e+03,0.000000000000000000e+00
1.036000000000000000e+03,1.036000000000000000e+03,0.000000000000000000e+00
1.037000000000000000e+03,1.037000000000000000e+03,0.000000000000000000e+00
1.038000000000000000e+03,1.038000000000000000e+03,0.000000000000000000e+00
1.039000000000000000e+03,1.039000000000000000e+03,0.000000000000000000e+00
1.040000000000000000e+03,1.040000000000000000e+03,0.000000000000000000e+00
1.041000000000000000e+03,1.041000000000000000e+03,0.000000000000000000e+00
1.042000000000000000e+03,1.042000000000000000e+03,0.000000000000000000e+00
1.043000000000000000e+03,1.043000000000000000e+03,0.000000000000000000e+00
1.044000000000000000e+03,1.044000000000000000e+03,0.000000000000000000e+00
1.045000000000000000e+03,1.045000000000000000e+03,0.000000000000000000e+00
1.046000000000000000e+03,1.046000000000000000e+03,0.000000000000000000e+00
1.047000000000000000e+03,1.047000000000000000e+03,0.000000000000000000e+00
1.048000000000000000e+03,1.048000000000000000e+03,0.000000000000000000e+00
1.049000000000000000e+03,1.049000000000000000e+03,0.000000000000000000e+00
1.050000000000000000e+03,1.050000000000000000e+03,0.000000000000000000e+00
1.051000000000000000e+03,1.051000000000000000e+03,0.000000000000000000e+00
1.052000000000000000e+03,1.052000000000000000e+03,0.000000000000000000e+00
1.053000000000000000e+03,1.053000000000000000e+03,0.000000000000000000e+00
1.054000000000000000e+03,1.054000000000000000e+03,0.000000000000000000e+00
1.055000000000000000e+03,1.055000000000000000e+03,0.000000000000000000e+00
1.056000000000000000e+03,1.056000000000000000e+03,0.000000000000000000e+00
1.057000000000000000e+03,1.057000000000000000e+03,0.000000000000000000e+00
1.058000000000000000e+03,1.058000000000000000e+03,0.000000000000000000e+00
1.059000000000000000e+03,1.059000000000000000e+03,0.000000000000000000e+00
1.060000000000000000e+03,1.060000000000000000e+03,0.000000000000000000e+00
1.061000000000000000e+03,1.061000000000000000e+03,0.000000000000000000e+00
1.062000000000000000e+03,1.062000000000000000e+03,0.000000000000000000e+00
1.063000000000000000e+03,1.063000000000000000e+03,0.000000000000000000e+00
1.064000000000000000e+03,1.064000000000000000e+03,0.000000000000000000e+00
1.065000000000000000e+03,1.065000000000000000e+03,0.000000000000000000e+00
1.066000000000000000e+03,1.066000000000000000e+03,0.000000000000000000e+00
1.067000000000000000e+03,1.067000000000000000e+03,0.000000000000000000e+00
1.068000000000000000e+03,1.068000000000000000e+03,0.000000000000000000e+00
1.069000000000000000e+03,1.069000000000000000e+03,0.000000000000000000e+00
1.070000000000000000e+03,1.070000000000000000e+03,0.000000000000000000e+00
1.071000000000000000e+03,1.071000000000000000e+03,0.000000000000000000e+00
1.072000000000000000e+03,1.072000000000000000e+03,0.000000000000000000e+00
1.073000000000000000e+03,1.073000000000000000e+03,0.000000000000000000e+00
1.074000000000000000e+03,1.074000000000000000e+03,0.000000000000000000e+00
1.075000000000000000e+03,1.075000000000000000e+03,0.000000000000000000e+00
1.076000000000000000e+03,1.076000000000000000e+03,0.000000000000000000e+00
1.077000000000000000e+03,1.077000000000000000e+03,0.000000000000000000e+00
1.078000000000000000e+03,1.078000000000000000e+03,0.000000000000000000e+00
1.079000000000000000e+03,1.079000000000000000e+03,0.000000000000000000e+00
1.080000000000000000e+03,1.080000000000000000e+03,0.000000000000000000e+00
1.081000000000000000e+03,1.081000000000000000e+03,0.000000000000000000e+00
1.082000000000000000e+03,1.082000000000000000e+03,0.000000000000000000e+00
1.083000000000000000e+03,1.083000000000000000e+03,0.000000000000000000e+00
1.084000000000000000e+03,1.084000000000000000e+03,0.000000000000000000e+00
1.085000000000000000e+03,1.085000000000000000e+03,0.000000000000000000e+00
1.086000000000000000e+03,1.086000000000000000e+03,0.000000000000000000e+00
1.087000000000000000e+03,1.087000000000000000e+03,0.000000000000000000e+00
1.088000000000000000e+03,1.088000000000000000e+03,0.000000000000000000e+00
1.089000000000000000e+03,1.089000000000000000e+03,0.000000000000000000e+00
1.090000000000000000e+03,1.090000000000000000e+03,0.000000000000000000e+00
1.091000000000000000e+03,1.091000000000000000e+03,0.000000000000000000e+00
1.092000000000000000e+03,1.092000000000000000e+03,0.000000000000000000e+00
1.093000000000000000e+03,1.093000000000000000e+03,0.000000000000000000e+00
1.094000000000000000e+03,1.094000000000000000e+03,0.000000000000000000e+00
1.095000000000000000e+03,1.095000000000000000e+03,0.000000000000000000e+00
1.096000000000000000e+03,1.096000000000000000e+03,0.000000000000000000e+00
1.097000000000000000e+03,1.097000000000000000e+03,0.000000000000000000e+00
1.098000000000000000e+03,1.098000000000000000e+03,0.000000000000000000e+00
1.099000000000000000e+03,1.099000000000000000e+03,0.000000000000000000e+00
1.100000000000000000e+03,1.100000000000000000e+03,0.000000000000000000e+00
1.101000000000000000e+03,1.101000000000000000e+03,0.000000000000000000e+00
1.102000000000000000e+03,1.102000000000000000e+03,0.000000000000000000e+00
1.103000000000000000e+03,1.103000000000000000e+03,0.000000000000000000e+00
1.104000000000000000e+03,1.104000000000000000e+03,0.000000000000000000e+00
1.105000000000000000e+03,1.105000000000000000e+03,0.000000000000000000e+00
1.106000000000000000e+03,1.106000000000000000e+03,0.000000000000000000e+00
1.107000000000000000e+03,1.107000000000000000e+03,0.000000000000000000e+00
1.108000000000000000e+03,1.108000000000000000e+03,0.000000000000000000e+00
1.109000000000000000e+03,1.109000000000000000e+03,0.000000000000000000e+00
1.110000000000000000e+03,1.110000000000000000e+03,0.000000000000000000e+00
1.111000000000000000e+03,1.111000000000000000e+03,0.000000000000000000e+00
1.112000000000000000e+03,1.112000000000000000e+03,0.000000000000000000e+00
1.113000000000000000e+03,1.113000000000000000e+03,0.000000000000000000e+00
1.114000000000000000e+03,1.114000000000000000e+03,0.000000000000000000e+00
1.115000000000000000e+03,1.115000000000000000e+03,0.000000000000000000e+00
1.116000000000000000e+03,1.116000000000000000e+03,0.000000000000000000e+00
1.117000000000000000e+03,1.117000000000000000e+03,0.000000000000000000e+00
1.118000000000000000e+03,1.118000000000000000e+03,0.000000000000000000e+00
1.119000000000000000e+03,1.119000000000000000e+03,0.000000000000000000e+00
1.120000000000000000e+03,1.120000000000000000e+03,0.000000000000000000e+00
1.121000000000000000e+03,1.121000000000000000e+03,0.000000000000000000e+00
1.122000000000000000e+03,1.122000000000000000e+03,0.000000000000000000e+00
1.123000000000000000e+03,1.123000000000000000e+03,0.000000000000000000e+00
1.124000000000000000e+03,1.124000000000000000e+03,0.000000000000000000e+00
1.125000000000000000e+03,1.125000000000000000e+03,0.000000000000000000e+00
1.126000000000000000e+03,1.126000000000000000e+03,0.000000000000000000e+00
1.127000000000000000e+03,1.127000000000000000e+03,0.000000000000000000e+00
1.128000000000000000e+03,1.128000000000000000e+03,0.000000000000000000e+00
1.129000000000000000e+03,1.129000000000000000e+03,0.000000000000000000e+00
1.130000000000000000e+03,1.130000000000000000e+03,0.000000000000000000e+00
1.131000000000000000e+03,1.131000000000000000e+03,0.000000000000000000e+00
1.132000000000000000e+03,1.132000000000000000e+03,0.000000000000000000e+00
1.133000000000000000e+03,1.133000000000000000e+03,0.000000000000000000e+00
1.134000000000000000e+03,1.134000000000000000e+03,0.000000000000000000e+00
1.135000000000000000e+03,1.135000000000000000e+03,0.000000000000000000e+00
1.136000000000000000e+03,1.136000000000000000e+03,0.000000000000000000e+00
1.137000000000000000e+03,1.137000000000000000e+03,0.000000000000000000e+00
1.138000000000000000e+03,1.138000000000000000e+03,0.000000000000000000e+00
1.139000000000000000e+03,1.139000000000000000e+03,0.000000000000000000e+00
1.140000000000000000e+03,1.140000000000000000e+03,0.000000000000000000e+00
1.141000000000000000e+03,1.141000000000000000e+03,0.000000000000000000e+00
1.142000000000000000e+03,1.142000000000000000e+03,0.000000000000000000e+00
1.143000000000000000e+03,1.143000000000000000e+03,0.000000000000000000e+00
1.144000000000000000e+03,1.144000000000000000e+03,0.000000000000000000e+00
1.145000000000000000e+03,1.145000000000000000e+03,0.000000000000000000e+00
1.146000000000000000e+03,1.146000000000000000e+03,0.000000000000000000e+00
1.147000000000000000e+03,1.147000000000000000e+03,0.000000000000000000e+00
1.148000000000000000e+03,1.148000000000000000e+03,0.000000000000000000e+00
1.149000000000000000e+03,1.149000000000000000e+03,0.000000000000000000e+00
1.150000000000000000e+03,1.150000000000000000e+03,0.000000000000000000e+00
1.151000000000000000e+03,1.151000000000000000e+03,0.000000000000000000e+00
1.152000000000000000e+03,1.152000000000000000e+03,0.000000000000000000e+00
1.153000000000000000e+03,1.153000000000000000e+03,0.000000000000000000e+00
1.154000000000000000e+03,1.154000000000000000e+03,0.000000000000000000e+00
1.155000000000000000e+03,1.155000000000000000e+03,0.000000000000000000e+00
1.156000000000000000e+03,1.156000000000000000e+03,0.000000000000000000e+00
1.157000000000000000e+03,1.157000000000000000e+03,0.000000000000000000e+00
1.158000000000000000e+03,1.158000000000000000e+03,0.000000000000000000e+00
1.159000000000000000e+03,1.159000000000000000e+03,0.000000000000000000e+00
1.160000000000000000e+03,1.160000000000000000e+03,0.000000000000000000e+00
1.161000000000000000e+03,1.161000000000000000e+03,0.000000000000000000e+00
1.162000000000000000e+03,1.162000000000000000e+03,0.000000000000000000e+00
1.163000000000000000e+03,1.163000000000000000e+03,0.000000000000000000e+00
1.164000000000000000e+03,1.164000000000000000e+03,0.000000000000000000e+00
1.165000000000000000e+03,1.165000000000000000e+03,0.000000000000000000e+00
1.166000000000000000e+03,1.166000000000000000e+03,0.000000000000000000e+00
1.167000000000000000e+03,1.167000000000000000e+03,0.000000000000000000e+00
1.168000000000000000e+03,1.168000000000000000e+03,0.000000000000000000e+00
1.169000000000000000e+03,1.169000000000000000e+03,0.000000000000000000e+00
1.170000000000000000e+03,1.170000000000000000e+03,0.000000000000000000e+00
1.171000000000000000e+03,1.171000000000000000e+03,0.000000000000000000e+00
1.172000000000000000e+03,1.172000000000000000e+03,0.000000000000000000e+00
1.173000000000000000e+03,1.173000000000000000e+03,0.000000000000000000e+00
1.174000000000000000e+03,1.174000000000000000e+03,0.000000000000000000e+00
1.175000000000000000e+03,1.175000000000000000e+03,0.000000000000000000e+00
1.176000000000000000e+03,1.176000000000000000e+03,0.000000000000000000e+00
1.177000000000000000e+03,1.177000000000000000e+03,0.000000000000000000e+00
1.178000000000000000e+03,1.178000000000000000e+03,0.000000000000000000e+00
1.179000000000000000e+03,1.179000000000000000e+03,0.000000000000000000e+00
1.180000000000000000e+03,1.180000000000000000e+03,0.000000000000000000e+00
1.181000000000000000e+03,1.181000000000000000e+03,0.000000000000000000e+00
1.182000000000000000e+03,1.182000000000000000e+03,0.000000000000000000e+00
1.183000000000000000e+03,1.183000000000000000e+03,0.000000000000000000e+00
1.184000000000000000e+03,1.184000000000000000e+03,0.000000000000000000e+00
1.185000000000000000e+03,1.185000000000000000e+03,0.000000000000000000e+00
1.186000000000000000e+03,1.186000000000000000e+03,0.000000000000000000e+00
1.187000000000000000e+03,1.187000000000000000e+03,0.000000000000000000e+00
1.188000000000000000e+03,1.188000000000000000e+03,0.000000000000000000e+00
1.189000000000000000e+03,1.189000000000000000e+03,0.000000000000000000e+00
1.190000000000000000e+03,1.190000000000000000e+03,0.000000000000000000e+00
1.191000000000000000e+03,1.191000000000000000e+03,0.000000000000000000e+00
1.192000000000000000e+03,1.192000000000000000e+03,0.000000000000000000e+00
1.193000000000000000e+03,1.193000000000000000e+03,0.000000000000000000e+00
1.194000000000000000e+03,1.194000000000000000e+03,0.000000000000000000e+00
1.195000000000000000e+03,1.195000000000000000e+03,0.000000000000000000e+00
1.196000000000000000e+03,1.196000000000000000e+03,0.000000000000000000e+00
1.197000000000000000e+03,1.197000000000000000e+03,0.000000000000000000e+00
1.198000000000000000e+03,1.198000000000000000e+03,0.000000000000000000e+00
1.199000000000000000e+03,1.199000000000000000e+03,0.000000000000000000e+00
1.200000000000000000e+03,1.200000000000000000e+03,0.000000000000000000e+00
1.201000000000000000e+03,1.201000000000000000e+03,0.000000000000000000e+00
1.202000000000000000e+03,1.202000000000000000e+03,0.000000000000000000e+00
1.203000000000000000e+03,1.203000000000000000e+03,0.000000000000000000e+00
1.204000000000000000e+03,1.204000000000000000e+03,0.000000000000000000e+00
1.205000000000000000e+03,1.205000000000000000e+03,0.000000000000000000e+00
1.206000000000000000e+03,1.206000000000000000e+03,0.000000000000000000e+00
1.207000000000000000e+03,1.207000000000000000e+03,0.000000000000000000e+00
1.208000000000000000e+03,1.208000000000000000e+03,0.000000000000000000e+00
1.209000000000000000e+03,1.209000000000000000e+03,0.000000000000000000e+00
1.210000000000000000e+03,1.210000000000000000e+03,0.000000000000000000e+00
1.211000000000000000e+03,1.211000000000000000e+03,0.000000000000000000e+00
1.212000000000000000e+03,1.212000000000000000e+03,0.000000000000000000e+00
1.213000000000000000e+03,1.213000000000000000e+03,0.000000000000000000e+00
1.214000000000000000e+03,1.214000000000000000e+03,0.000000000000000000e+00
1.215000000000000000e+03,1.215000000000000000e+03,0.000000000000000000e+00
1.216000000000000000e+03,1.216000000000000000e+03,0.000000000000000000e+00
1.217000000000000000e+03,1.217000000000000000e+03,0.000000000000000000e+00
1.218000000000000000e+03,1.218000000000000000e+03,0.000000000000000000e+00
1.219000000000000000e+03,1.219000000000000000e+03,0.000000000000000000e+00
1.220000000000000000e+03,1.220000000000000000e+03,0.000000000000000000e+00
1.221000000000000000e+03,1.221000000000000000e+03,0.000000000000000000e+00
1.222000000000000000e+03,1.222000000000000000e+03,0.000000000000000000e+00
1.223000000000000000e+03,1.223000000000000000e+03,0.000000000000000000e+00
1.224000000000000000e+03,1.224000000000000000e+03,0.000000000000000000e+00
1.225000000000000000e+03,1.225000000000000000e+03,0.000000000000000000e+00
1.226000000000000000e+03,1.226000000000000000e+03,0.000000000000000000e+00
1.227000000000000000e+03,1.227000000000000000e+03,0.000000000000000000e+00
1.228000000000000000e+03,1.228000000000000000e+03,0.000000000000000000e+00
1.229000000000000000e+03,1.229000000000000000e+03,0.000000000000000000e+00
1.230000000000000000e+03,1.230000000000000000e+03,0.000000000000000000e+00
1.231000000000000000e+03,1.231000000000000000e+03,0.000000000000000000e+00
1.232000000000000000e+03,1.232000000000000000e+03,0.000000000000000000e+00
1.233000000000000000e+03,1.233000000000000000e+03,0.000000000000000000e+00
1.234000000000000000e+03,1.234000000000000000e+03,0.000000000000000000e+00
1.235000000000000000e+03,1.235000000000000000e+03,0.000000000000000000e+00
1.236000000000000000e+03,1.236000000000000000e+03,0.000000000000000000e+00
1.237000000000000000e+03,1.237000000000000000e+03,0.000000000000000000e+00
1.238000000000000000e+03,1.238000000000000000e+03,0.000000000000000000e+00
1.239000000000000000e+03,1.239000000000000000e+03,0.000000000000000000e+00
1.240000000000000000e+03,1.240000000000000000e+03,0.000000000000000000e+00
1.241000000000000000e+03,1.241000000000000000e+03,0.000000000000000000e+00
1.242000000000000000e+03,1.242000000000000000e+03,0.000000000000000000e+00
1.243000000000000000e+03,1.243000000000000000e+03,0.000000000000000000e+00
1.244000000000000000e+03,1.244000000000000000e+03,0.000000000000000000e+00
1.245000000000000000e+03,1.245000000000000000e+03,0.000000000000000000e+00
1.246000000000000000e+03,1.246000000000000000e+03,0.000000000000000000e+00
1.247000000000000000e+03,1.247000000000000000e+03,0.000000000000000000e+00
1.248000000000000000e+03,1.248000000000000000e+03,0.000000000000000000e+00
1.249000000000000000e+03,1.249000000000000000e+03,0.000000000000000000e+00
1.250000000000000000e+03,1.250000000000000000e+03,0.000000000000000000e+00
1.251000000000000000e+03,1.251000000000000000e+03,0.000000000000000000e+00
1.252000000000000000e+03,1.252000000000000000e+03,0.000000000000000000e+00
1.253000000000000000e+03,1.253000000000000000e+03,0.000000000000000000e+00
1.254000000000000000e+03,1.254000000000000000e+03,0.000000000000000000e+00
1.255000000000000000e+03,1.255000000000000000e+03,0.000000000000000000e+00
1.256000000000000000e+03,1.256000000000000000e+03,0.000000000000000000e+00
1.257000000000000000e+03,1.257000000000000000e+03,0.000000000000000000e+00
1.258000000000000000e+03,1.258000000000000000e+03,0.000000000000000000e+00
1.259000000000000000e+03,1.259000000000000000e+03,0.000000000000000000e+00
1.260000000000000000e+03,1.260000000000000000e+03,0.000000000000000000e+00
1.261000000000000000e+03,1.261000000000000000e+03,0.000000000000000000e+00
1.262000000000000000e+03,1.262000000000000000e+03,0.000000000000000000e+00
1.263000000000000000e+03,1.263000000000000000e+03,0.000000000000000000e+00
1.264000000000000000e+03,1.264000000000000000e+03,0.000000000000000000e+00
1.265000000000000000e+03,1.265000000000000000e+03,0.000000000000000000e+00
1.266000000000000000e+03,1.266000000000000000e+03,0.000000000000000000e+00
1.267000000000000000e+03,1.267000000000000000e+03,0.000000000000000000e+00
1.268000000000000000e+03,1.268000000000000000e+03,0.000000000000000000e+00
1.269000000000000000e+03,1.269000000000000000e+03,0.000000000000000000e+00
1.270000000000000000e+03,1.270000000000000000e+03,0.000000000000000000e+00
1.271000000000000000e+03,1.271000000000000000e+03,0.000000000000000000e+00
1.272000000000000000e+03,1.272000000000000000e+03,0.000000000000000000e+00
1.273000000000000000e+03,1.273000000000000000e+03,0.000000000000000000e+00
1.274000000000000000e+03,1.274000000000000000e+03,0.000000000000000000e+00
1.275000000000000000e+03,1.275000000000000000e+03,0.000000000000000000e+00
1.276000000000000000e+03,1.276000000000000000e+03,0.000000000000000000e+00
1.277000000000000000e+03,1.277000000000000000e+03,0.000000000000000000e+00
1.278000000000000000e+03,1.278000000000000000e+03,0.000000000000000000e+00
1.279000000000000000e+03,1.279000000000000000e+03,0.000000000000000000e+00
1.280000000000000000e+03,1.280000000000000000e+03,0.000000000000000000e+00
1.281000000000000000e+03,1.281000000000000000e+03,0.000000000000000000e+00
1.282000000000000000e+03,1.282000000000000000e+03,0.000000000000000000e+00
1.283000000000000000e+03,1.283000000000000000e+03,0.000000000000000000e+00
1.284000000000000000e+03,1.284000000000000000e+03,0.000000000000000000e+00
1.285000000000000000e+03,1.285000000000000000e+03,0.000000000000000000e+00
1.286000000000000000e+03,1.286000000000000000e+03,0.000000000000000000e+00
1.287000000000000000e+03,1.287000000000000000e+03,0.000000000000000000e+00
1.288000000000000000e+03,1.288000000000000000e+03,0.000000000000000000e+00
1.289000000000000000e+03,1.289000000000000000e+03,0.000000000000000000e+00
1.290000000000000000e+03,1.290000000000000000e+03,0.000000000000000000e+00
1.291000000000000000e+03,1.291000000000000000e+03,0.000000000000000000e+00
1.292000000000000000e+03,1.292000000000000000e+03,0.000000000000000000e+00
1.293000000000000000e+03,1.293000000000000000e+03,0.000000000000000000e+00
1.294000000000000000e+03,1.294000000000000000e+03,0.000000000000000000e+00
1.295000000000000000e+03,1.295000000000000000e+03,0.000000000000000000e+00
1.296000000000000000e+03,1.296000000000000000e+03,0.000000000000000000e+00
1.297000000000000000e+03,1.297000000000000000e+03,0.000000000000000000e+00
1.298000000000000000e+03,1.298000000000000000e+03,0.000000000000000000e+00
1.299000000000000000e+03,1.299000000000000000e+03,0.000000000000000000e+00
1.300000000000000000e+03,1.300000000000000000e+03,0.000000000000000000e+00
1.301000000000000000e+03,1.301000000000000000e+03,0.000000000000000000e+00
1.302000000000000000e+03,1.302000000000000000e+03,0.000000000000000000e+00
1.303000000000000000e+03,1.303000000000000000e+03,0.000000000000000000e+00
1.304000000000000000e+03,1.304000000000000000e+03,0.000000000000000000e+00
1.305000000000000000e+03,1.305000000000000000e+03,0.000000000000000000e+00
1.306000000000000000e+03,1.306000000000000000e+03,0.000000000000000000e+00
1.307000000000000000e+03,1.307000000000000000e+03,0.000000000000000000e+00
1.308000000000000000e+03,1.308000000000000000e+03,0.000000000000000000e+00
1.309000000000000000e+03,1.309000000000000000e+03,0.000000000000000000e+00
1.310000000000000000e+03,1.310000000000000000e+03,0.000000000000000000e+00
1.311000000000000000e+03,1.311000000000000000e+03,0.000000000000000000e+00
1.312000000000000000e+03,1.312000000000000000e+03,0.000000000000000000e+00
1.313000000000000000e+03,1.313000000000000000e+03,0.000000000000000000e+00
1.314000000000000000e+03,1.314000000000000000e+03,0.000000000000000000e+00
1.315000000000000000e+03,1.315000000000000000e+03,0.000000000000000000e+00
1.316000000000000000e+03,1.316000000000000000e+03,0.000000000000000000e+00
1.317000000000000000e+03,1.317000000000000000e+03,0.000000000000000000e+00
1.318000000000000000e+03,1.318000000000000000e+03,0.000000000000000000e+00
1.319000000000000000e+03,1.319000000000000000e+03,0.000000000000000000e+00
1.320000000000000000e+03,1.320000000000000000e+03,0.000000000000000000e+00
1.321000000000000000e+03,1.321000000000000000e+03,0.000000000000000000e+00
1.322000000000000000e+03,1.322000000000000000e+03,0.000000000000000000e+00
1.323000000000000000e+03,1.323000000000000000e+03,0.000000000000000000e+00
1.324000000000000000e+03,1.324000000000000000e+03,0.000000000000000000e+00
1.325000000000000000e+03,1.325000000000000000e+03,0.000000000000000000e+00
1.326000000000000000e+03,1.326000000000000000e+03,0.000000000000000000e+00
1.327000000000000000e+03,1.327000000000000000e+03,0.000000000000000000e+00
1.328000000000000000e+03,1.328000000000000000e+03,0.000000000000000000e+00
1.329000000000000000e+03,1.329000000000000000e+03,0.000000000000000000e+00
1.330000000000000000e+03,1.330000000000000000e+03,0.000000000000000000e+00
1.331000000000000000e+03,1.331000000000000000e+03,0.000000000000000000e+00
1.332000000000000000e+03,1.332000000000000000e+03,0.000000000000000000e+00
1.333000000000000000e+03,1.333000000000000000e+03,0.000000000000000000e+00
1.334000000000000000e+03,1.334000000000000000e+03,0.000000000000000000e+00
1.335000000000000000e+03,1.335000000000000000e+03,0.000000000000000000e+00
1.336000000000000000e+03,1.336000000000000000e+03,0.000000000000000000e+00
1.337000000000000000e+03,1.337000000000000000e+03,0.000000000000000000e+00
1.338000000000000000e+03,1.338000000000000000e+03,0.000000000000000000e+00
1.339000000000000000e+03,1.339000000000000000e+03,0.000000000000000000e+00
1.340000000000000000e+03,1.340000000000000000e+03,0.000000000000000000e+00
1.341000000000000000e+03,1.341000000000000000e+03,0.000000000000000000e+00
1.342000000000000000e+03,1.342000000000000000e+03,0.000000000000000000e+00
1.343000000000000000e+03,1.343000000000000000e+03,0.000000000000000000e+00
1.344000000000000000e+03,1.344000000000000000e+03,0.000000000000000000e+00
1.345000000000000000e+03,1.345000000000000000e+03,0.000000000000000000e+00
1.346000000000000000e+03,1.346000000000000000e+03,0.000000000000000000e+00
1.347000000000000000e+03,1.347000000000000000e+03,0.000000000000000000e+00
1.348000000000000000e+03,1.348000000000000000e+03,0.000000000000000000e+00
1.349000000000000000e+03,1.349000000000000000e+03,0.000000000000000000e+00
1.350000000000000000e+03,1.350000000000000000e+03,0.000000000000000000e+00
1.351000000000000000e+03,1.351000000000000000e+03,0.000000000000000000e+00
1.352000000000000000e+03,1.352000000000000000e+03,0.000000000000000000e+00
1.353000000000000000e+03,1.353000000000000000e+03,0.000000000000000000e+00
1.354000000000000000e+03,1.354000000000000000e+03,0.000000000000000000e+00
1.355000000000000000e+03,1.355000000000000000e+03,0.000000000000000000e+00
1.356000000000000000e+03,1.356000000000000000e+03,0.000000000000000000e+00
1.357000000000000000e+03,1.357000000000000000e+03,0.000000000000000000e+00
1.358000000000000000e+03,1.358000000000000000e+03,0.000000000000000000e+00
1.359000000000000000e+03,1.359000000000000000e+03,0.000000000000000000e+00
1.360000000000000000e+03,1.360000000000000000e+03,0.000000000000000000e+00
1.361000000000000000e+03,1.361000000000000000e+03,0.000000000000000000e+00
1.362000000000000000e+03,1.362000000000000000e+03,0.000000000000000000e+00
1.363000000000000000e+03,1.363000000000000000e+03,0.000000000000000000e+00
1.364000000000000000e+03,1.364000000000000000e+03,0.000000000000000000e+00
1.365000000000000000e+03,1.365000000000000000e+03,0.000000000000000000e+00
1.366000000000000000e+03,1.366000000000000000e+03,0.000000000000000000e+00
1.367000000000000000e+03,1.367000000000000000e+03,0.000000000000000000e+00
1.368000000000000000e+03,1.368000000000000000e+03,0.000000000000000000e+00
1.369000000000000000e+03,1.369000000000000000e+03,0.000000000000000000e+00
1.370000000000000000e+03,1.370000000000000000e+03,0.000000000000000000e+00
1.371000000000000000e+03,1.371000000000000000e+03,0.000000000000000000e+00
1.372000000000000000e+03,1.372000000000000000e+03,0.000000000000000000e+00
1.373000000000000000e+03,1.373000000000000000e+03,0.000000000000000000e+00
1.374000000000000000e+03,1.374000000000000000e+03,0.000000000000000000e+00
1.375000000000000000e+03,1.375000000000000000e+03,0.000000000000000000e+00
1.376000000000000000e+03,1.376000000000000000e+03,0.000000000000000000e+00
1.377000000000000000e+03,1.377000000000000000e+03,0.000000000000000000e+00
1.378000000000000000e+03,1.378000000000000000e+03,0.000000000000000000e+00
1.379000000000000000e+03,1.379000000000000000e+03,0.000000000000000000e+00
1.380000000000000000e+03,1.380000000000000000e+03,0.000000000000000000e+00
1.381000000000000000e+03,1.381000000000000000e+03,0.000000000000000000e+00
1.382000000000000000e+03,1.382000000000000000e+03,0.000000000000000000e+00
1.383000000000000000e+03,1.383000000000000000e+03,0.000000000000000000e+00
1.384000000000000000e+03,1.384000000000000000e+03,0.000000000000000000e+00
1.385000000000000000e+03,1.385000000000000000e+03,0.000000000000000000e+00
1.386000000000000000e+03,1.386000000000000000e+03,0.000000000000000000e+00
1.387000000000000000e+03,1.387000000000000000e+03,0.000000000000000000e+00
1.388000000000000000e+03,1.388000000000000000e+03,0.000000000000000000e+00
1.389000000000000000e+03,1.389000000000000000e+03,0.000000000000000000e+00
1.390000000000000000e+03,1.390000000000000000e+03,0.000000000000000000e+00
1.391000000000000000e+03,1.391000000000000000e+03,0.000000000000000000e+00
1.392000000000000000e+03,1.392000000000000000e+03,0.000000000000000000e+00
1.393000000000000000e+03,1.393000000000000000e+03,0.000000000000000000e+00
1.394000000000000000e+03,1.394000000000000000e+03,0.000000000000000000e+00
1.395000000000000000e+03,1.395000000000000000e+03,0.000000000000000000e+00
1.396000000000000000e+03,1.396000000000000000e+03,0.000000000000000000e+00
1.397000000000000000e+03,1.397000000000000000e+03,0.000000000000000000e+00
1.398000000000000000e+03,1.398000000000000000e+03,0.000000000000000000e+00
1.399000000000000000e+03,1.399000000000000000e+03,0.000000000000000000e+00
1.400000000000000000e+03,1.400000000000000000e+03,0.000000000000000000e+00
1.401000000000000000e+03,1.401000000000000000e+03,0.000000000000000000e+00
1.402000000000000000e+03,1.402000000000000000e+03,0.000000000000000000e+00
1.403000000000000000e+03,1.403000000000000000e+03,0.000000000000000000e+00
1.404000000000000000e+03,1.404000000000000000e+03,0.000000000000000000e+00
1.405000000000000000e+03,1.405000000000000000e+03,0.000000000000000000e+00
1.406000000000000000e+03,1.406000000000000000e+03,0.000000000000000000e+00
1.407000000000000000e+03,1.407000000000000000e+03,0.000000000000000000e+00
1.408000000000000000e+03,1.408000000000000000e+03,0.000000000000000000e+00
1.409000000000000000e+03,1.409000000000000000e+03,0.000000000000000000e+00
1.410000000000000000e+03,1.410000000000000000e+03,0.000000000000000000e+00
1.411000000000000000e+03,1.411000000000000000e+03,0.000000000000000000e+00
1.412000000000000000e+03,1.412000000000000000e+03,0.000000000000000000e+00
1.413000000000000000e+03,1.413000000000000000e+03,0.000000000000000000e+00
1.414000000000000000e+03,1.414000000000000000e+03,0.000000000000000000e+00
1.415000000000000000e+03,1.415000000000000000e+03,0.000000000000000000e+00
1.416000000000000000e+03,1.416000000000000000e+03,0.000000000000000000e+00
1.417000000000000000e+03,1.417000000000000000e+03,0.000000000000000000e+00
1.418000000000000000e+03,1.418000000000000000e+03,0.000000000000000000e+00
1.419000000000000000e+03,1.419000000000000000e+03,0.000000000000000000e+00
1.420000000000000000e+03,1.420000000000000000e+03,0.000000000000000000e+00
1.421000000000000000e+03,1.421000000000000000e+03,0.000000000000000000e+00
1.422000000000000000e+03,1.422000000000000000e+03,0.000000000000000000e+00
1.423000000000000000e+03,1.423000000000000000e+03,0.000000000000000000e+00
1.424000000000000000e+03,1.424000000000000000e+03,0.000000000000000000e+00
1.425000000000000000e+03,1.425000000000000000e+03,0.000000000000000000e+00
1.426000000000000000e+03,1.426000000000000000e+03,0.000000000000000000e+00
1.427000000000000000e+03,1.427000000000000000e+03,0.000000000000000000e+00
1.428000000000000000e+03,1.428000000000000000e+03,0.000000000000000000e+00
1.429000000000000000e+03,1.429000000000000000e+03,0.000000000000000000e+00
1.430000000000000000e+03,1.430000000000000000e+03,0.000000000000000000e+00
1.431000000000000000e+03,1.431000000000000000e+03,0.000000000000000000e+00
1.432000000000000000e+03,1.432000000000000000e+03,0.000000000000000000e+00
1.433000000000000000e+03,1.433000000000000000e+03,0.000000000000000000e+00
1.434000000000000000e+03,1.434000000000000000e+03,0.000000000000000000e+00
1.435000000000000000e+03,1.435000000000000000e+03,0.000000000000000000e+00
1.436000000000000000e+03,1.436000000000000000e+03,0.000000000000000000e+00
1.437000000000000000e+03,1.437000000000000000e+03,0.000000000000000000e+00
1.438000000000000000e+03,1.438000000000000000e+03,0.000000000000000000e+00
1.439000000000000000e+03,1.439000000000000000e+03,0.000000000000000000e+00
1.440000000000000000e+03,1.440000000000000000e+03,0.000000000000000000e+00
1.441000000000000000e+03,1.441000000000000000e+03,0.000000000000000000e+00
1.442000000000000000e+03,1.442000000000000000e+03,0.000000000000000000e+00
1.443000000000000000e+03,1.443000000000000000e+03,0.000000000000000000e+00
1.444000000000000000e+03,1.444000000000000000e+03,0.000000000000000000e+00
1.445000000000000000e+03,1.445000000000000000e+03,0.000000000000000000e+00
1.446000000000000000e+03,1.446000000000000000e+03,0.000000000000000000e+00
1.447000000000000000e+03,1.447000000000000000e+03,0.000000000000000000e+00
1.448000000000000000e+03,1.448000000000000000e+03,0.000000000000000000e+00
1.449000000000000000e+03,1.449000000000000000e+03,0.000000000000000000e+00
1.450000000000000000e+03,1.450000000000000000e+03,0.000000000000000000e+00
1.451000000000000000e+03,1.451000000000000000e+03,0.000000000000000000e+00
1.452000000000000000e+03,1.452000000000000000e+03,0.000000000000000000e+00
1.453000000000000000e+03,1.453000000000000000e+03,0.000000000000000000e+00
1.454000000000000000e+03,1.454000000000000000e+03,0.000000000000000000e+00
1.455000000000000000e+03,1.455000000000000000e+03,0.000000000000000000e+00
1.456000000000000000e+03,1.456000000000000000e+03,0.000000000000000000e+00
1.457000000000000000e+03,1.457000000000000000e+03,0.000000000000000000e+00
1.458000000000000000e+03,1.458000000000000000e+03,0.000000000000000000e+00
1.459000000000000000e+03,1.459000000000000000e+03,0.000000000000000000e+00
1.460000000000000000e+03,1.460000000000000000e+03,0.000000000000000000e+00
1.461000000000000000e+03,1.461000000000000000e+03,0.000000000000000000e+00
1.462000000000000000e+03,1.462000000000000000e+03,0.000000000000000000e+00
1.463000000000000000e+03,1.463000000000000000e+03,0.000000000000000000e+00
1.464000000000000000e+03,1.464000000000000000e+03,0.000000000000000000e+00
1.465000000000000000e+03,1.465000000000000000e+03,0.000000000000000000e+00
1.466000000000000000e+03,1.466000000000000000e+03,0.000000000000000000e+00
1.467000000000000000e+03,1.467000000000000000e+03,0.000000000000000000e+00
1.468000000000000000e+03,1.468000000000000000e+03,0.000000000000000000e+00
1.469000000000000000e+03,1.469000000000000000e+03,0.000000000000000000e+00
1.470000000000000000e+03,1.470000000000000000e+03,0.000000000000000000e+00
1.471000000000000000e+03,1.471000000000000000e+03,0.000000000000000000e+00
1.472000000000000000e+03,1.472000000000000000e+03,0.000000000000000000e+00
1.473000000000000000e+03,1.473000000000000000e+03,0.000000000000000000e+00
1.474000000000000000e+03,1.474000000000000000e+03,0.000000000000000000e+00
1.475000000000000000e+03,1.475000000000000000e+03,0.000000000000000000e+00
1.476000000000000000e+03,1.476000000000000000e+03,0.000000000000000000e+00
1.477000000000000000e+03,1.477000000000000000e+03,0.000000000000000000e+00
1.478000000000000000e+03,1.478000000000000000e+03,0.000000000000000000e+00
1.479000000000000000e+03,1.479000000000000000e+03,0.000000000000000000e+00
1.480000000000000000e+03,1.480000000000000000e+03,0.000000000000000000e+00
1.481000000000000000e+03,1.481000000000000000e+03,0.000000000000000000e+00
1.482000000000000000e+03,1.482000000000000000e+03,0.000000000000000000e+00
1.483000000000000000e+03,1.483000000000000000e+03,0.000000000000000000e+00
1.484000000000000000e+03,1.484000000000000000e+03,0.000000000000000000e+00
1.485000000000000000e+03,1.485000000000000000e+03,0.000000000000000000e+00
1.486000000000000000e+03,1.486000000000000000e+03,0.000000000000000000e+00
1.487000000000000000e+03,1.487000000000000000e+03,0.000000000000000000e+00
1.488000000000000000e+03,1.488000000000000000e+03,0.000000000000000000e+00
1.489000000000000000e+03,1.489000000000000000e+03,0.000000000000000000e+00
1.490000000000000000e+03,1.490000000000000000e+03,0.000000000000000000e+00
1.491000000000000000e+03,1.491000000000000000e+03,0.000000000000000000e+00
1.492000000000000000e+03,1.492000000000000000e+03,0.000000000000000000e+00
1.493000000000000000e+03,1.493000000000000000e+03,0.000000000000000000e+00
1.494000000000000000e+03,1.494000000000000000e+03,0.000000000000000000e+00
1.495000000000000000e+03,1.495000000000000000e+03,0.000000000000000000e+00
1.496000000000000000e+03,1.496000000000000000e+03,0.000000000000000000e+00
1.497000000000000000e+03,1.497000000000000000e+03,0.000000000000000000e+00
1.498000000000000000e+03,1.498000000000000000e+03,0.000000000000000000e+00
1.499000000000000000e+03,1.499000000000000000e+03,0.000000000000000000e+00
1.500000000000000000e+03,1.500000000000000000e+03,0.000000000000000000e+00
1.501000000000000000e+03,1.501000000000000000e+03,0.000000000000000000e+00
1.502000000000000000e+03,1.502000000000000000e+03,0.000000000000000000e+00
1.503000000000000000e+03,1.503000000000000000e+03,0.000000000000000000e+00
1.504000000000000000e+03,1.504000000000000000e+03,0.000000000000000000e+00
1.505000000000000000e+03,1.505000000000000000e+03,0.000000000000000000e+00
1.506000000000000000e+03,1.506000000000000000e+03,0.000000000000000000e+00
1.507000000000000000e+03,1.507000000000000000e+03,0.000000000000000000e+00
1.508000000000000000e+03,1.508000000000000000e+03,0.000000000000000000e+00
1.509000000000000000e+03,1.509000000000000000e+03,0.000000000000000000e+00
1.510000000000000000e+03,1.510000000000000000e+03,0.000000000000000000e+00
1.511000000000000000e+03,1.511000000000000000e+03,0.000000000000000000e+00
1.512000000000000000e+03,1.512000000000000000e+03,0.000000000000000000e+00
1.513000000000000000e+03,1.513000000000000000e+03,0.000000000000000000e+00
1.514000000000000000e+03,1.514000000000000000e+03,0.000000000000000000e+00
1.515000000000000000e+03,1.515000000000000000e+03,0.000000000000000000e+00
1.516000000000000000e+03,1.516000000000000000e+03,0.000000000000000000e+00
1.517000000000000000e+03,1.517000000000000000e+03,0.000000000000000000e+00
1.518000000000000000e+03,1.518000000000000000e+03,0.000000000000000000e+00
1.519000000000000000e+03,1.519000000000000000e+03,0.000000000000000000e+00
1.520000000000000000e+03,1.520000000000000000e+03,0.000000000000000000e+00
1.521000000000000000e+03,1.521000000000000000e+03,0.000000000000000000e+00
1.522000000000000000e+03,1.522000000000000000e+03,0.000000000000000000e+00
1.523000000000000000e+03,1.523000000000000000e+03,0.000000000000000000e+00
1.524000000000000000e+03,1.524000000000000000e+03,0.000000000000000000e+00
1.525000000000000000e+03,1.525000000000000000e+03,0.000000000000000000e+00
1.526000000000000000e+03,1.526000000000000000e+03,0.000000000000000000e+00
1.527000000000000000e+03,1.527000000000000000e+03,0.000000000000000000e+00
1.528000000000000000e+03,1.528000000000000000e+03,0.000000000000000000e+00
1.529000000000000000e+03,1.529000000000000000e+03,0.000000000000000000e+00
1.530000000000000000e+03,1.530000000000000000e+03,0.000000000000000000e+00
1.531000000000000000e+03,1.531000000000000000e+03,0.000000000000000000e+00
1.532000000000000000e+03,1.532000000000000000e+03,0.000000000000000000e+00
1.533000000000000000e+03,1.533000000000000000e+03,0.000000000000000000e+00
1.534000000000000000e+03,1.534000000000000000e+03,0.000000000000000000e+00
1.535000000000000000e+03,1.535000000000000000e+03,0.000000000000000000e+00
1.536000000000000000e+03,1.536000000000000000e+03,0.000000000000000000e+00
1.537000000000000000e+03,1.537000000000000000e+03,0.000000000000000000e+00
1.538000000000000000e+03,1.538000000000000000e+03,0.000000000000000000e+00
1.539000000000000000e+03,1.539000000000000000e+03,0.000000000000000000e+00
1.540000000000000000e+03,1.540000000000000000e+03,0.000000000000000000e+00
1.541000000000000000e+03,1.541000000000000000e+03,0.000000000000000000e+00
1.542000000000000000e+03,1.542000000000000000e+03,0.000000000000000000e+00
1.543000000000000000e+03,1.543000000000000000e+03,0.000000000000000000e+00
1.544000000000000000e+03,1.544000000000000000e+03,0.000000000000000000e+00
1.545000000000000000e+03,1.545000000000000000e+03,0.000000000000000000e+00
1.546000000000000000e+03,1.546000000000000000e+03,0.000000000000000000e+00
1.547000000000000000e+03,1.547000000000000000e+03,0.000000000000000000e+00
1.548000000000000000e+03,1.548000000000000000e+03,0.000000000000000000e+00
1.549000000000000000e+03,1.549000000000000000e+03,0.000000000000000000e+00
1.550000000000000000e+03,1.550000000000000000e+03,0.000000000000000000e+00
1.551000000000000000e+03,1.551000000000000000e+03,0.000000000000000000e+00
1.552000000000000000e+03,1.552000000000000000e+03,0.000000000000000000e+00
1.553000000000000000e+03,1.553000000000000000e+03,0.000000000000000000e+00
1.554000000000000000e+03,1.554000000000000000e+03,0.000000000000000000e+00
1.555000000000000000e+03,1.555000000000000000e+03,0.000000000000000000e+00
1.556000000000000000e+03,1.556000000000000000e+03,0.000000000000000000e+00
1.557000000000000000e+03,1.557000000000000000e+03,0.000000000000000000e+00
1.558000000000000000e+03,1.558000000000000000e+03,0.000000000000000000e+00
1.559000000000000000e+03,1.559000000000000000e+03,0.000000000000000000e+00
1.560000000000000000e+03,1.560000000000000000e+03,0.000000000000000000e+00
1.561000000000000000e+03,1.561000000000000000e+03,0.000000000000000000e+00
1.562000000000000000e+03,1.562000000000000000e+03,0.000000000000000000e+00
1.563000000000000000e+03,1.563000000000000000e+03,0.000000000000000000e+00
1.564000000000000000e+03,1.564000000000000000e+03,0.000000000000000000e+00
1.565000000000000000e+03,1.565000000000000000e+03,0.000000000000000000e+00
1.566000000000000000e+03,1.566000000000000000e+03,0.000000000000000000e+00
1.567000000000000000e+03,1.567000000000000000e+03,0.000000000000000000e+00
1.568000000000000000e+03,1.568000000000000000e+03,0.000000000000000000e+00
1.569000000000000000e+03,1.569000000000000000e+03,0.000000000000000000e+00
1.570000000000000000e+03,1.570000000000000000e+03,0.000000000000000000e+00
1.571000000000000000e+03,1.571000000000000000e+03,0.000000000000000000e+00
1.572000000000000000e+03,1.572000000000000000e+03,0.000000000000000000e+00
1.573000000000000000e+03,1.573000000000000000e+03,0.000000000000000000e+00
1.574000000000000000e+03,1.574000000000000000e+03,0.000000000000000000e+00
1.575000000000000000e+03,1.575000000000000000e+03,0.000000000000000000e+00
1.576000000000000000e+03,1.576000000000000000e+03,0.000000000000000000e+00
1.577000000000000000e+03,1.577000000000000000e+03,0.000000000000000000e+00
1.578000000000000000e+03,1.578000000000000000e+03,0.000000000000000000e+00
1.579000000000000000e+03,1.579000000000000000e+03,0.000000000000000000e+00
1.580000000000000000e+03,1.580000000000000000e+03,0.000000000000000000e+00
1.581000000000000000e+03,1.581000000000000000e+03,0.000000000000000000e+00
1.582000000000000000e+03,1.582000000000000000e+03,0.000000000000000000e+00
1.583000000000000000e+03,1.583000000000000000e+03,0.000000000000000000e+00
1.584000000000000000e+03,1.584000000000000000e+03,0.000000000000000000e+00
1.585000000000000000e+03,1.585000000000000000e+03,0.000000000000000000e+00
1.586000000000000000e+03,1.586000000000000000e+03,0.000000000000000000e+00
1.587000000000000000e+03,1.587000000000000000e+03,0.000000000000000000e+00
1.588000000000000000e+03,1.588000000000000000e+03,0.000000000000000000e+00
1.589000000000000000e+03,1.589000000000000000e+03,0.000000000000000000e+00
1.590000000000000000e+03,1.590000000000000000e+03,0.000000000000000000e+00
1.591000000000000000e+03,1.591000000000000000e+03,0.000000000000000000e+00
1.592000000000000000e+03,1.592000000000000000e+03,0.000000000000000000e+00
1.593000000000000000e+03,1.593000000000000000e+03,0.000000000000000000e+00
1.594000000000000000e+03,1.594000000000000000e+03,0.000000000000000000e+00
1.595000000000000000e+03,1.595000000000000000e+03,0.000000000000000000e+00
1.596000000000000000e+03,1.596000000000000000e+03,0.000000000000000000e+00
1.597000000000000000e+03,1.597000000000000000e+03,0.000000000000000000e+00
1.598000000000000000e+03,1.598000000000000000e+03,0.000000000000000000e+00
1.599000000000000000e+03,1.599000000000000000e+03,0.000000000000000000e+00
1.600000000000000000e+03,1.600000000000000000e+03,0.000000000000000000e+00
1.601000000000000000e+03,1.601000000000000000e+03,0.000000000000000000e+00
1.602000000000000000e+03,1.602000000000000000e+03,0.000000000000000000e+00
1.603000000000000000e+03,1.603000000000000000e+03,0.000000000000000000e+00
1.604000000000000000e+03,1.604000000000000000e+03,0.000000000000000000e+00
1.605000000000000000e+03,1.605000000000000000e+03,0.000000000000000000e+00
1.606000000000000000e+03,1.606000000000000000e+03,0.000000000000000000e+00
1.607000000000000000e+03,1.607000000000000000e+03,0.000000000000000000e+00
1.608000000000000000e+03,1.608000000000000000e+03,0.000000000000000000e+00
1.609000000000000000e+03,1.609000000000000000e+03,0.000000000000000000e+00
1.610000000000000000e+03,1.610000000000000000e+03,0.000000000000000000e+00
1.611000000000000000e+03,1.611000000000000000e+03,0.000000000000000000e+00
1.612000000000000000e+03,1.612000000000000000e+03,0.000000000000000000e+00
1.613000000000000000e+03,1.613000000000000000e+03,0.000000000000000000e+00
1.614000000000000000e+03,1.614000000000000000e+03,0.000000000000000000e+00
1.615000000000000000e+03,1.615000000000000000e+03,0.000000000000000000e+00
1.616000000000000000e+03,1.616000000000000000e+03,0.000000000000000000e+00
1.617000000000000000e+03,1.617000000000000000e+03,0.000000000000000000e+00
1.618000000000000000e+03,1.618000000000000000e+03,0.000000000000000000e+00
1.619000000000000000e+03,1.619000000000000000e+03,0.000000000000000000e+00
1.620000000000000000e+03,1.620000000000000000e+03,0.000000000000000000e+00
1.621000000000000000e+03,1.621000000000000000e+03,0.000000000000000000e+00
1.622000000000000000e+03,1.622000000000000000e+03,0.000000000000000000e+00
1.623000000000000000e+03,1.623000000000000000e+03,0.000000000000000000e+00
1.624000000000000000e+03,1.624000000000000000e+03,0.000000000000000000e+00
1.625000000000000000e+03,1.625000000000000000e+03,0.000000000000000000e+00
1.626000000000000000e+03,1.626000000000000000e+03,0.000000000000000000e+00
1.627000000000000000e+03,1.627000000000000000e+03,0.000000000000000000e+00
1.628000000000000000e+03,1.628000000000000000e+03,0.000000000000000000e+00
1.629000000000000000e+03,1.629000000000000000e+03,0.000000000000000000e+00
1.630000000000000000e+03,1.630000000000000000e+03,0.000000000000000000e+00
1.631000000000000000e+03,1.631000000000000000e+03,0.000000000000000000e+00
1.632000000000000000e+03,1.632000000000000000e+03,0.000000000000000000e+00
1.633000000000000000e+03,1.633000000000000000e+03,0.000000000000000000e+00
1.634000000000000000e+03,1.634000000000000000e+03,0.000000000000000000e+00
1.635000000000000000e+03,1.635000000000000000e+03,0.000000000000000000e+00
1.636000000000000000e+03,1.636000000000000000e+03,0.000000000000000000e+00
1.637000000000000000e+03,1.637000000000000000e+03,0.000000000000000000e+00
1.638000000000000000e+03,1.638000000000000000e+03,0.000000000000000000e+00
1.639000000000000000e+03,1.639000000000000000e+03,0.000000000000000000e+00
1.640000000000000000e+03,1.640000000000000000e+03,0.000000000000000000e+00
1.641000000000000000e+03,1.641000000000000000e+03,0.000000000000000000e+00
1.642000000000000000e+03,1.642000000000000000e+03,0.000000000000000000e+00
1.643000000000000000e+03,1.643000000000000000e+03,0.000000000000000000e+00
1.644000000000000000e+03,1.644000000000000000e+03,0.000000000000000000e+00
1.645000000000000000e+03,1.645000000000000000e+03,0.000000000000000000e+00
1.646000000000000000e+03,1.646000000000000000e+03,0.000000000000000000e+00
1.647000000000000000e+03,1.647000000000000000e+03,0.000000000000000000e+00
1.648000000000000000e+03,1.648000000000000000e+03,0.000000000000000000e+00
1.649000000000000000e+03,1.649000000000000000e+03,0.000000000000000000e+00
1.650000000000000000e+03,1.650000000000000000e+03,0.000000000000000000e+00
1.651000000000000000e+03,1.651000000000000000e+03,0.000000000000000000e+00
1.652000000000000000e+03,1.652000000000000000e+03,0.000000000000000000e+00
1.653000000000000000e+03,1.653000000000000000e+03,0.000000000000000000e+00
1.654000000000000000e+03,1.654000000000000000e+03,0.000000000000000000e+00
1.655000000000000000e+03,1.655000000000000000e+03,0.000000000000000000e+00
1.656000000000000000e+03,1.656000000000000000e+03,0.000000000000000000e+00
1.657000000000000000e+03,1.657000000000000000e+03,0.000000000000000000e+00
1.658000000000000000e+03,1.658000000000000000e+03,0.000000000000000000e+00
1.659000000000000000e+03,1.659000000000000000e+03,0.000000000000000000e+00
1.660000000000000000e+03,1.660000000000000000e+03,0.000000000000000000e+00
1.661000000000000000e+03,1.661000000000000000e+03,0.000000000000000000e+00
1.662000000000000000e+03,1.662000000000000000e+03,0.000000000000000000e+00
1.663000000000000000e+03,1.663000000000000000e+03,0.000000000000000000e+00
1.664000000000000000e+03,1.664000000000000000e+03,0.000000000000000000e+00
1.665000000000000000e+03,1.665000000000000000e+03,0.000000000000000000e+00
1.666000000000000000e+03,1.666000000000000000e+03,0.000000000000000000e+00
1.667000000000000000e+03,1.667000000000000000e+03,0.000000000000000000e+00
1.668000000000000000e+03,1.668000000000000000e+03,0.000000000000000000e+00
1.669000000000000000e+03,1.669000000000000000e+03,0.000000000000000000e+00
1.670000000000000000e+03,1.670000000000000000e+03,0.000000000000000000e+00
1.671000000000000000e+03,1.671000000000000000e+03,0.000000000000000000e+00
1.672000000000000000e+03,1.672000000000000000e+03,0.000000000000000000e+00
1.673000000000000000e+03,1.673000000000000000e+03,0.000000000000000000e+00
1.674000000000000000e+03,1.674000000000000000e+03,0.000000000000000000e+00
1.675000000000000000e+03,1.675000000000000000e+03,0.000000000000000000e+00
1.676000000000000000e+03,1.676000000000000000e+03,0.000000000000000000e+00
1.677000000000000000e+03,1.677000000000000000e+03,0.000000000000000000e+00
1.678000000000000000e+03,1.678000000000000000e+03,0.000000000000000000e+00
1.679000000000000000e+03,1.679000000000000000e+03,0.000000000000000000e+00
1.680000000000000000e+03,1.680000000000000000e+03,0.000000000000000000e+00
1.681000000000000000e+03,1.681000000000000000e+03,0.000000000000000000e+00
1.682000000000000000e+03,1.682000000000000000e+03,0.000000000000000000e+00
1.683000000000000000e+03,1.683000000000000000e+03,0.000000000000000000e+00
1.684000000000000000e+03,1.684000000000000000e+03,0.000000000000000000e+00
1.685000000000000000e+03,1.685000000000000000e+03,0.000000000000000000e+00
1.686000000000000000e+03,1.686000000000000000e+03,0.000000000000000000e+00
1.687000000000000000e+03,1.687000000000000000e+03,0.000000000000000000e+00
1.688000000000000000e+03,1.688000000000000000e+03,0.000000000000000000e+00
1.689000000000000000e+03,1.689000000000000000e+03,0.000000000000000000e+00
1.690000000000000000e+03,1.690000000000000000e+03,0.000000000000000000e+00
1.691000000000000000e+03,1.691000000000000000e+03,0.000000000000000000e+00
1.692000000000000000e+03,1.692000000000000000e+03,0.000000000000000000e+00
1.693000000000000000e+03,1.693000000000000000e+03,0.000000000000000000e+00
1.694000000000000000e+03,1.694000000000000000e+03,0.000000000000000000e+00
1.695000000000000000e+03,1.695000000000000000e+03,0.000000000000000000e+00
1.696000000000000000e+03,1.696000000000000000e+03,0.000000000000000000e+00
1.697000000000000000e+03,1.697000000000000000e+03,0.000000000000000000e+00
1.698000000000000000e+03,1.698000000000000000e+03,0.000000000000000000e+00
1.699000000000000000e+03,1.699000000000000000e+03,0.000000000000000000e+00
1.700000000000000000e+03,1.700000000000000000e+03,0.000000000000000000e+00
1.701000000000000000e+03,1.701000000000000000e+03,0.000000000000000000e+00
1.702000000000000000e+03,1.702000000000000000e+03,0.000000000000000000e+00
1.703000000000000000e+03,1.703000000000000000e+03,0.000000000000000000e+00
1.704000000000000000e+03,1.704000000000000000e+03,0.000000000000000000e+00
1.705000000000000000e+03,1.705000000000000000e+03,0.000000000000000000e+00
1.706000000000000000e+03,1.706000000000000000e+03,0.000000000000000000e+00
1.707000000000000000e+03,1.707000000000000000e+03,0.000000000000000000e+00
1.708000000000000000e+03,1.708000000000000000e+03,0.000000000000000000e+00
1.709000000000000000e+03,1.709000000000000000e+03,0.000000000000000000e+00
1.710000000000000000e+03,1.710000000000000000e+03,0.000000000000000000e+00
1.711000000000000000e+03,1.711000000000000000e+03,0.000000000000000000e+00
1.712000000000000000e+03,1.712000000000000000e+03,0.000000000000000000e+00
1.713000000000000000e+03,1.713000000000000000e+03,0.000000000000000000e+00
1.714000000000000000e+03,1.714000000000000000e+03,0.000000000000000000e+00
1.715000000000000000e+03,1.715000000000000000e+03,0.000000000000000000e+00
1.716000000000000000e+03,1.716000000000000000e+03,0.000000000000000000e+00
1.717000000000000000e+03,1.717000000000000000e+03,0.000000000000000000e+00
1.718000000000000000e+03,1.718000000000000000e+03,0.000000000000000000e+00
1.719000000000000000e+03,1.719000000000000000e+03,0.000000000000000000e+00
1.720000000000000000e+03,1.720000000000000000e+03,0.000000000000000000e+00
1.721000000000000000e+03,1.721000000000000000e+03,0.000000000000000000e+00
1.722000000000000000e+03,1.722000000000000000e+03,0.000000000000000000e+00
1.723000000000000000e+03,1.723000000000000000e+03,0.000000000000000000e+00
1.724000000000000000e+03,1.724000000000000000e+03,0.000000000000000000e+00
1.725000000000000000e+03,1.725000000000000000e+03,0.000000000000000000e+00
1.726000000000000000e+03,1.726000000000000000e+03,0.000000000000000000e+00
1.727000000000000000e+03,1.727000000000000000e+03,0.000000000000000000e+00
1.728000000000000000e+03,1.728000000000000000e+03,0.000000000000000000e+00
1.729000000000000000e+03,1.729000000000000000e+03,0.000000000000000000e+00
1.730000000000000000e+03,1.730000000000000000e+03,0.000000000000000000e+00
1.731000000000000000e+03,1.731000000000000000e+03,0.000000000000000000e+00
1.732000000000000000e+03,1.732000000000000000e+03,0.000000000000000000e+00
1.733000000000000000e+03,1.733000000000000000e+03,0.000000000000000000e+00
1.734000000000000000e+03,1.734000000000000000e+03,0.000000000000000000e+00
1.735000000000000000e+03,1.735000000000000000e+03,0.000000000000000000e+00
1.736000000000000000e+03,1.736000000000000000e+03,0.000000000000000000e+00
1.737000000000000000e+03,1.737000000000000000e+03,0.000000000000000000e+00
1.738000000000000000e+03,1.738000000000000000e+03,0.000000000000000000e+00
1.739000000000000000e+03,1.739000000000000000e+03,0.000000000000000000e+00
1.740000000000000000e+03,1.740000000000000000e+03,0.000000000000000000e+00
1.741000000000000000e+03,1.741000000000000000e+03,0.000000000000000000e+00
1.742000000000000000e+03,1.742000000000000000e+03,0.000000000000000000e+00
1.743000000000000000e+03,1.743000000000000000e+03,0.000000000000000000e+00
1.744000000000000000e+03,1.744000000000000000e+03,0.000000000000000000e+00
1.745000000000000000e+03,1.745000000000000000e+03,0.000000000000000000e+00
1.746000000000000000e+03,1.746000000000000000e+03,0.000000000000000000e+00
1.747000000000000000e+03,1.747000000000000000e+03,0.000000000000000000e+00
1.748000000000000000e+03,1.748000000000000000e+03,0.000000000000000000e+00
1.749000000000000000e+03,1.749000000000000000e+03,0.000000000000000000e+00
1.750000000000000000e+03,1.750000000000000000e+03,0.000000000000000000e+00
1.751000000000000000e+03,1.751000000000000000e+03,0.000000000000000000e+00
1.752000000000000000e+03,1.752000000000000000e+03,0.000000000000000000e+00
1.753000000000000000e+03,1.753000000000000000e+03,0.000000000000000000e+00
1.754000000000000000e+03,1.754000000000000000e+03,0.000000000000000000e+00
1.755000000000000000e+03,1.755000000000000000e+03,0.000000000000000000e+00
1.756000000000000000e+03,1.756000000000000000e+03,0.000000000000000000e+00
1.757000000000000000e+03,1.757000000000000000e+03,0.000000000000000000e+00
1.758000000000000000e+03,1.758000000000000000e+03,0.000000000000000000e+00
1.759000000000000000e+03,1.759000000000000000e+03,0.000000000000000000e+00
1.760000000000000000e+03,1.760000000000000000e+03,0.000000000000000000e+00
1.761000000000000000e+03,1.761000000000000000e+03,0.000000000000000000e+00
1.762000000000000000e+03,1.762000000000000000e+03,0.000000000000000000e+00
1.763000000000000000e+03,1.763000000000000000e+03,0.000000000000000000e+00
1.764000000000000000e+03,1.764000000000000000e+03,0.000000000000000000e+00
1.765000000000000000e+03,1.765000000000000000e+03,0.000000000000000000e+00
1.766000000000000000e+03,1.766000000000000000e+03,0.000000000000000000e+00
1.767000000000000000e+03,1.767000000000000000e+03,0.000000000000000000e+00
1.768000000000000000e+03,1.768000000000000000e+03,0.000000000000000000e+00
1.769000000000000000e+03,1.769000000000000000e+03,0.000000000000000000e+00
1.770000000000000000e+03,1.770000000000000000e+03,0.000000000000000000e+00
1.771000000000000000e+03,1.771000000000000000e+03,0.000000000000000000e+00
1.772000000000000000e+03,1.772000000000000000e+03,0.000000000000000000e+00
1.773000000000000000e+03,1.773000000000000000e+03,0.000000000000000000e+00
1.774000000000000000e+03,1.774000000000000000e+03,0.000000000000000000e+00
1.775000000000000000e+03,1.775000000000000000e+03,0.000000000000000000e+00
1.776000000000000000e+03,1.776000000000000000e+03,0.000000000000000000e+00
1.777000000000000000e+03,1.777000000000000000e+03,0.000000000000000000e+00
1.778000000000000000e+03,1.778000000000000000e+03,0.000000000000000000e+00
1.779000000000000000e+03,1.779000000000000000e+03,0.000000000000000000e+00
1.780000000000000000e+03,1.780000000000000000e+03,0.000000000000000000e+00
1.781000000000000000e+03,1.781000000000000000e+03,0.000000000000000000e+00
1.782000000000000000e+03,1.782000000000000000e+03,0.000000000000000000e+00
1.783000000000000000e+03,1.783000000000000000e+03,0.000000000000000000e+00
1.784000000000000000e+03,1.784000000000000000e+03,0.000000000000000000e+00
1.785000000000000000e+03,1.785000000000000000e+03,0.000000000000000000e+00
1.786000000000000000e+03,1.786000000000000000e+03,0.000000000000000000e+00
1.787000000000000000e+03,1.787000000000000000e+03,0.000000000000000000e+00
1.788000000000000000e+03,1.788000000000000000e+03,0.000000000000000000e+00
1.789000000000000000e+03,1.789000000000000000e+03,0.000000000000000000e+00
1.790000000000000000e+03,1.790000000000000000e+03,0.000000000000000000e+00
1.791000000000000000e+03,1.791000000000000000e+03,0.000000000000000000e+00
1.792000000000000000e+03,1.792000000000000000e+03,0.000000000000000000e+00
1.793000000000000000e+03,1.793000000000000000e+03,0.000000000000000000e+00
1.794000000000000000e+03,1.794000000000000000e+03,0.000000000000000000e+00
1.795000000000000000e+03,1.795000000000000000e+03,0.000000000000000000e+00
1.796000000000000000e+03,1.796000000000000000e+03,0.000000000000000000e+00
1.797000000000000000e+03,1.797000000000000000e+03,0.000000000000000000e+00
1.798000000000000000e+03,1.798000000000000000e+03,0.000000000000000000e+00
1.799000000000000000e+03,1.799000000000000000e+03,0.000000000000000000e+00
1.800000000000000000e+03,1.800000000000000000e+03,0.000000000000000000e+00
1.801000000000000000e+03,1.801000000000000000e+03,0.000000000000000000e+00
1.802000000000000000e+03,1.802000000000000000e+03,0.000000000000000000e+00
1.803000000000000000e+03,1.803000000000000000e+03,0.000000000000000000e+00
1.804000000000000000e+03,1.804000000000000000e+03,0.000000000000000000e+00
1.805000000000000000e+03,1.805000000000000000e+03,0.000000000000000000e+00
1.806000000000000000e+03,1.806000000000000000e+03,0.000000000000000000e+00
1.807000000000000000e+03,1.807000000000000000e+03,0.000000000000000000e+00
1.808000000000000000e+03,1.808000000000000000e+03,0.000000000000000000e+00
1.809000000000000000e+03,1.809000000000000000e+03,0.000000000000000000e+00
1.810000000000000000e+03,1.810000000000000000e+03,0.000000000000000000e+00
1.811000000000000000e+03,1.811000000000000000e+03,0.000000000000000000e+00
1.812000000000000000e+03,1.812000000000000000e+03,0.000000000000000000e+00
1.813000000000000000e+03,1.813000000000000000e+03,0.000000000000000000e+00
1.814000000000000000e+03,1.814000000000000000e+03,0.000000000000000000e+00
1.815000000000000000e+03,1.815000000000000000e+03,0.000000000000000000e+00
1.816000000000000000e+03,1.816000000000000000e+03,0.000000000000000000e+00
1.817000000000000000e+03,1.817000000000000000e+03,0.000000000000000000e+00
1.818000000000000000e+03,1.818000000000000000e+03,0.000000000000000000e+00
1.819000000000000000e+03,1.819000000000000000e+03,0.000000000000000000e+00
1.820000000000000000e+03,1.820000000000000000e+03,0.000000000000000000e+00
1.821000000000000000e+03,1.821000000000000000e+03,0.000000000000000000e+00
1.822000000000000000e+03,1.822000000000000000e+03,0.000000000000000000e+00
1.823000000000000000e+03,1.823000000000000000e+03,0.000000000000000000e+00
1.824000000000000000e+03,1.824000000000000000e+03,0.000000000000000000e+00
1.825000000000000000e+03,1.825000000000000000e+03,0.000000000000000000e+00
1.826000000000000000e+03,1.826000000000000000e+03,0.000000000000000000e+00
1.827000000000000000e+03,1.827000000000000000e+03,0.000000000000000000e+00
1.828000000000000000e+03,1.828000000000000000e+03,0.000000000000000000e+00
1.829000000000000000e+03,1.829000000000000000e+03,0.000000000000000000e+00
1.830000000000000000e+03,1.830000000000000000e+03,0.000000000000000000e+00
1.831000000000000000e+03,1.831000000000000000e+03,0.000000000000000000e+00
1.832000000000000000e+03,1.832000000000000000e+03,0.000000000000000000e+00
1.833000000000000000e+03,1.833000000000000000e+03,0.000000000000000000e+00
1.834000000000000000e+03,1.834000000000000000e+03,0.000000000000000000e+00
1.835000000000000000e+03,1.835000000000000000e+03,0.000000000000000000e+00
1.836000000000000000e+03,1.836000000000000000e+03,0.000000000000000000e+00
1.837000000000000000e+03,1.837000000000000000e+03,0.000000000000000000e+00
1.838000000000000000e+03,1.838000000000000000e+03,0.000000000000000000e+00
1.839000000000000000e+03,1.839000000000000000e+03,0.000000000000000000e+00
1.840000000000000000e+03,1.840000000000000000e+03,0.000000000000000000e+00
1.841000000000000000e+03,1.841000000000000000e+03,0.000000000000000000e+00
1.842000000000000000e+03,1.842000000000000000e+03,0.000000000000000000e+00
1.843000000000000000e+03,1.843000000000000000e+03,0.000000000000000000e+00
1.844000000000000000e+03,1.844000000000000000e+03,0.000000000000000000e+00
1.845000000000000000e+03,1.845000000000000000e+03,0.000000000000000000e+00
1.846000000000000000e+03,1.846000000000000000e+03,0.000000000000000000e+00
1.847000000000000000e+03,1.847000000000000000e+03,0.000000000000000000e+00
1.848000000000000000e+03,1.848000000000000000e+03,0.000000000000000000e+00
1.849000000000000000e+03,1.849000000000000000e+03,0.000000000000000000e+00
1.850000000000000000e+03,1.850000000000000000e+03,0.000000000000000000e+00
1.851000000000000000e+03,1.851000000000000000e+03,0.000000000000000000e+00
1.852000000000000000e+03,1.852000000000000000e+03,0.000000000000000000e+00
1.853000000000000000e+03,1.853000000000000000e+03,0.000000000000000000e+00
1.854000000000000000e+03,1.854000000000000000e+03,0.000000000000000000e+00
1.855000000000000000e+03,1.855000000000000000e+03,0.000000000000000000e+00
1.856000000000000000e+03,1.856000000000000000e+03,0.000000000000000000e+00
1.857000000000000000e+03,1.857000000000000000e+03,0.000000000000000000e+00
1.858000000000000000e+03,1.858000000000000000e+03,0.000000000000000000e+00
1.859000000000000000e+03,1.859000000000000000e+03,0.000000000000000000e+00
1.860000000000000000e+03,1.860000000000000000e+03,0.000000000000000000e+00
1.861000000000000000e+03,1.861000000000000000e+03,0.000000000000000000e+00
1.862000000000000000e+03,1.862000000000000000e+03,0.000000000000000000e+00
1.863000000000000000e+03,1.863000000000000000e+03,0.000000000000000000e+00
1.864000000000000000e+03,1.864000000000000000e+03,0.000000000000000000e+00
1.865000000000000000e+03,1.865000000000000000e+03,0.000000000000000000e+00
1.866000000000000000e+03,1.866000000000000000e+03,0.000000000000000000e+00
1.867000000000000000e+03,1.867000000000000000e+03,0.000000000000000000e+00
1.868000000000000000e+03,1.868000000000000000e+03,0.000000000000000000e+00
1.869000000000000000e+03,1.869000000000000000e+03,0.000000000000000000e+00
1.870000000000000000e+03,1.870000000000000000e+03,0.000000000000000000e+00
1.871000000000000000e+03,1.871000000000000000e+03,0.000000000000000000e+00
1.872000000000000000e+03,1.872000000000000000e+03,0.000000000000000000e+00
1.873000000000000000e+03,1.873000000000000000e+03,0.000000000000000000e+00
1.874000000000000000e+03,1.874000000000000000e+03,0.000000000000000000e+00
1.875000000000000000e+03,1.875000000000000000e+03,0.000000000000000000e+00
1.876000000000000000e+03,1.876000000000000000e+03,0.000000000000000000e+00
1.877000000000000000e+03,1.877000000000000000e+03,0.000000000000000000e+00
1.878000000000000000e+03,1.878000000000000000e+03,0.000000000000000000e+00
1.879000000000000000e+03,1.879000000000000000e+03,0.000000000000000000e+00
1.880000000000000000e+03,1.880000000000000000e+03,0.000000000000000000e+00
1.881000000000000000e+03,1.881000000000000000e+03,0.000000000000000000e+00
1.882000000000000000e+03,1.882000000000000000e+03,0.000000000000000000e+00
1.883000000000000000e+03,1.883000000000000000e+03,0.000000000000000000e+00
1.884000000000000000e+03,1.884000000000000000e+03,0.000000000000000000e+00
1.885000000000000000e+03,1.885000000000000000e+03,0.000000000000000000e+00
1.886000000000000000e+03,1.886000000000000000e+03,0.000000000000000000e+00
1.887000000000000000e+03,1.887000000000000000e+03,0.000000000000000000e+00
1.888000000000000000e+03,1.888000000000000000e+03,0.000000000000000000e+00
1.889000000000000000e+03,1.889000000000000000e+03,0.000000000000000000e+00
1.890000000000000000e+03,1.890000000000000000e+03,0.000000000000000000e+00
1.891000000000000000e+03,1.891000000000000000e+03,0.000000000000000000e+00
1.892000000000000000e+03,1.892000000000000000e+03,0.000000000000000000e+00
1.893000000000000000e+03,1.893000000000000000e+03,0.000000000000000000e+00
1.894000000000000000e+03,1.894000000000000000e+03,0.000000000000000000e+00
1.895000000000000000e+03,1.895000000000000000e+03,0.000000000000000000e+00
1.896000000000000000e+03,1.896000000000000000e+03,0.000000000000000000e+00
1.897000000000000000e+03,1.897000000000000000e+03,0.000000000000000000e+00
1.898000000000000000e+03,1.898000000000000000e+03,0.000000000000000000e+00
1.899000000000000000e+03,1.899000000000000000e+03,0.000000000000000000e+00
1.900000000000000000e+03,1.900000000000000000e+03,0.000000000000000000e+00
1.901000000000000000e+03,1.901000000000000000e+03,0.000000000000000000e+00
1.902000000000000000e+03,1.902000000000000000e+03,0.000000000000000000e+00
1.903000000000000000e+03,1.903000000000000000e+03,0.000000000000000000e+00
1.904000000000000000e+03,1.904000000000000000e+03,0.000000000000000000e+00
1.905000000000000000e+03,1.905000000000000000e+03,0.000000000000000000e+00
1.906000000000000000e+03,1.906000000000000000e+03,0.000000000000000000e+00
1.907000000000000000e+03,1.907000000000000000e+03,0.000000000000000000e+00
1.908000000000000000e+03,1.908000000000000000e+03,0.000000000000000000e+00
1.909000000000000000e+03,1.909000000000000000e+03,0.000000000000000000e+00
1.910000000000000000e+03,1.910000000000000000e+03,0.000000000000000000e+00
1.911000000000000000e+03,1.911000000000000000e+03,0.000000000000000000e+00
1.912000000000000000e+03,1.912000000000000000e+03,0.000000000000000000e+00
1.913000000000000000e+03,1.913000000000000000e+03,0.000000000000000000e+00
1.914000000000000000e+03,1.914000000000000000e+03,0.000000000000000000e+00
1.915000000000000000e+03,1.915000000000000000e+03,0.000000000000000000e+00
1.916000000000000000e+03,1.916000000000000000e+03,0.000000000000000000e+00
1.917000000000000000e+03,1.917000000000000000e+03,0.000000000000000000e+00
1.918000000000000000e+03,1.918000000000000000e+03,0.000000000000000000e+00
1.919000000000000000e+03,1.919000000000000000e+03,0.000000000000000000e+00
1.920000000000000000e+03,1.920000000000000000e+03,0.000000000000000000e+00
1.921000000000000000e+03,1.921000000000000000e+03,0.000000000000000000e+00
1.922000000000000000e+03,1.922000000000000000e+03,0.000000000000000000e+00
1.923000000000000000e+03,1.923000000000000000e+03,0.000000000000000000e+00
1.924000000000000000e+03,1.924000000000000000e+03,0.000000000000000000e+00
1.925000000000000000e+03,1.925000000000000000e+03,0.000000000000000000e+00
1.926000000000000000e+03,1.926000000000000000e+03,0.000000000000000000e+00
1.927000000000000000e+03,1.927000000000000000e+03,0.000000000000000000e+00
1.928000000000000000e+03,1.928000000000000000e+03,0.000000000000000000e+00
1.929000000000000000e+03,1.929000000000000000e+03,0.000000000000000000e+00
1.930000000000000000e+03,1.930000000000000000e+03,0.000000000000000000e+00
1.931000000000000000e+03,1.931000000000000000e+03,0.000000000000000000e+00
1.932000000000000000e+03,1.932000000000000000e+03,0.000000000000000000e+00
1.933000000000000000e+03,1.933000000000000000e+03,0.000000000000000000e+00
1.934000000000000000e+03,1.934000000000000000e+03,0.000000000000000000e+00
1.935000000000000000e+03,1.935000000000000000e+03,0.000000000000000000e+00
1.936000000000000000e+03,1.936000000000000000e+03,0.000000000000000000e+00
1.937000000000000000e+03,1.937000000000000000e+03,0.000000000000000000e+00
1.938000000000000000e+03,1.938000000000000000e+03,0.000000000000000000e+00
1.939000000000000000e+03,1.939000000000000000e+03,0.000000000000000000e+00
1.940000000000000000e+03,1.940000000000000000e+03,0.000000000000000000e+00
1.941000000000000000e+03,1.941000000000000000e+03,0.000000000000000000e+00
1.942000000000000000e+03,1.942000000000000000e+03,0.000000000000000000e+00
1.943000000000000000e+03,1.943000000000000000e+03,0.000000000000000000e+00
1.944000000000000000e+03,1.944000000000000000e+03,0.000000000000000000e+00
1.945000000000000000e+03,1.945000000000000000e+03,0.000000000000000000e+00
1.946000000000000000e+03,1.946000000000000000e+03,0.000000000000000000e+00
1.947000000000000000e+03,1.947000000000000000e+03,0.000000000000000000e+00
1.948000000000000000e+03,1.948000000000000000e+03,0.000000000000000000e+00
1.949000000000000000e+03,1.949000000000000000e+03,0.000000000000000000e+00
1.950000000000000000e+03,1.950000000000000000e+03,0.000000000000000000e+00
1.951000000000000000e+03,1.951000000000000000e+03,0.000000000000000000e+00
1.952000000000000000e+03,1.952000000000000000e+03,0.000000000000000000e+00
1.953000000000000000e+03,1.953000000000000000e+03,0.000000000000000000e+00
1.954000000000000000e+03,1.954000000000000000e+03,0.000000000000000000e+00
1.955000000000000000e+03,1.955000000000000000e+03,0.000000000000000000e+00
1.956000000000000000e+03,1.956000000000000000e+03,0.000000000000000000e+00
1.957000000000000000e+03,1.957000000000000000e+03,0.000000000000000000e+00
1.958000000000000000e+03,1.958000000000000000e+03,0.000000000000000000e+00
1.959000000000000000e+03,1.959000000000000000e+03,0.000000000000000000e+00
1.960000000000000000e+03,1.960000000000000000e+03,0.000000000000000000e+00
1.961000000000000000e+03,1.961000000000000000e+03,0.000000000000000000e+00
1.962000000000000000e+03,1.962000000000000000e+03,0.000000000000000000e+00
1.963000000000000000e+03,1.963000000000000000e+03,0.000000000000000000e+00
1.964000000000000000e+03,1.964000000000000000e+03,0.000000000000000000e+00
1.965000000000000000e+03,1.965000000000000000e+03,0.000000000000000000e+00
1.966000000000000000e+03,1.966000000000000000e+03,0.000000000000000000e+00
1.967000000000000000e+03,1.967000000000000000e+03,0.000000000000000000e+00
1.968000000000000000e+03,1.968000000000000000e+03,0.000000000000000000e+00
1.969000000000000000e+03,1.969000000000000000e+03,0.000000000000000000e+00
1.970000000000000000e+03,1.970000000000000000e+03,0.000000000000000000e+00
1.971000000000000000e+03,1.971000000000000000e+03,0.000000000000000000e+00
1.972000000000000000e+03,1.972000000000000000e+03,0.000000000000000000e+00
1.973000000000000000e+03,1.973000000000000000e+03,0.000000000000000000e+00
1.974000000000000000e+03,1.974000000000000000e+03,0.000000000000000000e+00
1.975000000000000000e+03,1.975000000000000000e+03,0.000000000000000000e+00
1.976000000000000000e+03,1.976000000000000000e+03,0.000000000000000000e+00
1.977000000000000000e+03,1.977000000000000000e+03,0.000000000000000000e+00
1.978000000000000000e+03,1.978000000000000000e+03,0.000000000000000000e+00
1.979000000000000000e+03,1.979000000000000000e+03,0.000000000000000000e+00
1.980000000000000000e+03,1.980000000000000000e+03,0.000000000000000000e+00
1.981000000000000000e+03,1.981000000000000000e+03,0.000000000000000000e+00
1.982000000000000000e+03,1.982000000000000000e+03,0.000000000000000000e+00
1.983000000000000000e+03,1.983000000000000000e+03,0.000000000000000000e+00
1.984000000000000000e+03,1.984000000000000000e+03,0.000000000000000000e+00
1.985000000000000000e+03,1.985000000000000000e+03,0.000000000000000000e+00
1.986000000000000000e+03,1.986000000000000000e+03,0.000000000000000000e+00
1.987000000000000000e+03,1.987000000000000000e+03,0.000000000000000000e+00
1.988000000000000000e+03,1.988000000000000000e+03,0.000000000000000000e+00
[truncated: 59,639 more rows]

## Sheet: Fig 1CD.CS.data
#
# Data from Figure 1C and 1D, Cluster-dependent observables (Compact-State (CS))
#
# These data come from 6 independent simulations stitched together, then clustered via DBSCAN.
# Since the Clusters are of different size, the two datasets (CS & ES) are not the same size.
#
# Each frame corresponds to a 100 picosecond time-step, however, these data are not continuous.
#
@ 0 Gly82-Ser505 Distance (√Ö)
@ 1 TD-SD Z-shift (√Ö)
@ 2 TD-SD rotation (Œ∏)
@ 4 Lipid-Excluded Area (√Ö^2) Intracellular Leaflet
4.901286483159613283e+01,-3.385713063463384742e+00,5.598021465854110801e+01,6.131599511012324655e+01
5.014465023392633469e+01,-3.452353679052386326e+00,5.642996282236193650e+01,6.213097204561488951e+01
4.883191110290281500e+01,-3.252214562792310915e+00,5.595784202698543197e+01,6.170509165573836441e+01
4.989071999904147248e+01,-3.631315760974644036e+00,5.455686995513475779e+01,6.232239062533819407e+01
4.898052852452955364e+01,-3.578029061168557234e+00,5.619297172820663633e+01,6.275313207464367338e+01
4.872172002039367555e+01,-3.503917989474302885e+00,5.575070796724792643e+01,6.317934986631384220e+01
4.958958403086544564e+01,-3.094759308210406346e+00,5.607689480252884806e+01,6.283100119023563934e+01
4.976521228660389795e+01,-3.673553107534281992e+00,5.488648310850042833e+01,6.221072242860692114e+01
4.865634473663125448e+01,-3.680322390065420279e+00,5.426707493371941382e+01,6.273401899974368234e+01
4.935029220819235718e+01,-3.657754744281241699e+00,5.570867033252748968e+01,6.343110217285943975e+01
4.845355920696984953e+01,-3.343560338271821308e+00,5.433689350116161165e+01,6.381566573091028260e+01
4.930848896645777302e+01,-3.723702106420496705e+00,5.498472030213326178e+01,6.320970710618623656e+01
5.003959432942235708e+01,-3.299832056469050201e+00,5.543871655635707185e+01,6.318609611005753379e+01
4.897019121079415527e+01,-3.821449686454826633e+00,5.551400425817790563e+01,6.343056754627734506e+01
5.032614282384343340e+01,-3.780279272467772955e+00,5.699464156039972806e+01,6.257703701728633661e+01
5.074066756708903370e+01,-3.169455781264652217e+00,5.668977689714154167e+01,6.256884855123469436e+01
4.992908966322865183e+01,-3.399900614335059856e+00,5.561736949649171180e+01,6.232235444867568930e+01
5.089094377209075049e+01,-3.694289237889556432e+00,5.750905334956192405e+01,6.161457817338462917e+01
5.039113794155177573e+01,-3.168739140913963581e+00,5.739619902557284092e+01,6.283504683039739547e+01
4.905796479548978795e+01,-3.136844508884330196e+00,5.617423197127244805e+01,6.199090361035899832e+01
5.013516864477819723e+01,-3.786854835502204253e+00,5.693854213361264982e+01,6.202665501216267785e+01
4.937908226448976734e+01,-3.519003326002561494e+00,5.539777883364613587e+01,6.193196965306194812e+01
5.080893806085047260e+01,-3.355008554609511862e+00,5.646412174913652393e+01,6.229781598163201295e+01
5.083017185864431298e+01,-3.299304312291518215e+00,5.602724168408756356e+01,6.258802332200527019e+01
5.127139970381147549e+01,-2.991055742220531499e+00,5.656603570032486061e+01,6.238007931834489739e+01
5.004867243396628851e+01,-3.160433978974069191e+00,5.694184561545164058e+01,6.187286125755565536e+01
4.992604007077318329e+01,-3.290640838915791733e+00,5.497465493742864595e+01,6.272716083806002985e+01
5.100012196389602792e+01,-3.209044578206196263e+00,5.657696062145184612e+01,6.276341266701426491e+01
5.059060084905944166e+01,-3.117893203275620806e+00,5.549881845376078360e+01,6.237931591233578388e+01
5.080894670949977865e+01,-3.149618723221472294e+00,5.520280210220693107e+01,6.197564705875507229e+01
5.095905806630607771e+01,-3.489737320172636714e+00,5.659228902011901141e+01,6.269588341945630816e+01
5.112720371603192149e+01,-3.498348484688165172e+00,5.664488437338666671e+01,6.225913610615034344e+01
5.176928047616048190e+01,-2.784000990259990260e+00,5.690675805672279353e+01,6.140119379577951975e+01
5.040596937341994277e+01,-3.275264945085545776e+00,5.519686218740550032e+01,6.252542288335434506e+01
5.078468428922200673e+01,-2.998706981602602184e+00,5.681920660442738580e+01,6.146288688799711508e+01
5.184570874982344435e+01,-3.007381623681581573e+00,5.736630681323197223e+01,6.231747382444006433e+01
5.124131959781031753e+01,-3.018618798457119112e+00,5.685979928588394472e+01,6.248508851707133260e+01
5.072854485727182805e+01,-2.694600287117538073e+00,5.618409380846397028e+01,6.184955063184085589e+01
5.121469379786787357e+01,-2.897809190966405879e+00,5.722445819094327391e+01,6.126330002730954760e+01
4.938990489653240701e+01,-3.096134554233238134e+00,5.671100073790385920e+01,6.228155333435790908e+01
4.923433676039215356e+01,-3.269264548388214564e+00,5.635660997549028650e+01,6.270611403694609010e+01
5.028056234805502811e+01,-3.617399917498921980e+00,5.870896645021888105e+01,6.249120225889497959e+01
5.027991181717153779e+01,-2.755743284517201630e+00,5.788777714321330592e+01,6.201841980325794879e+01
5.020956009918973706e+01,-3.181218898120299343e+00,5.813098018646736165e+01,6.307119974430764131e+01
5.039148647416652693e+01,-3.071760838670563487e+00,5.774939946270571767e+01,6.296392397284972731e+01
5.129990994873514865e+01,-2.892880577326828018e+00,5.765335961378167440e+01,6.151420561887842808e+01
4.967016281208844930e+01,-3.404057000382543663e+00,5.802876718726643901e+01,6.213625288158199567e+01
5.039827928506152688e+01,-3.700619384709291637e+00,5.880319825404211542e+01,6.277496190800730602e+01
5.048485897468063399e+01,-3.497348799232689487e+00,5.927319631692548541e+01,6.330746057687661477e+01
5.070054921718406860e+01,-3.610493475374802586e+00,5.884668975410203728e+01,6.408934374543454737e+01
4.990750134397810456e+01,-3.122826310904223135e+00,5.771127352799550181e+01,6.350785845594742085e+01
5.017533464579752689e+01,-3.380791785093300916e+00,5.788836126337903210e+01,6.321547074596104920e+01
5.043758781721655993e+01,-3.014273456883323377e+00,5.768265337792296776e+01,6.368081432768745032e+01
5.057130623492673038e+01,-3.239666412274040397e+00,5.773053346616662651e+01,6.310766199518904074e+01
5.096017813114104200e+01,-3.355406703576754524e+00,5.740421746909542833e+01,6.320916249494482742e+01
5.150504765960125297e+01,-3.441538941005113372e+00,5.864955260570430084e+01,6.338482098893236838e+01
5.062040961911874604e+01,-3.574900857381173580e+00,5.793282733380854665e+01,6.319959960181324021e+01
5.013893977477278696e+01,-3.516042303561157212e+00,5.749758569544407294e+01,6.307573997975119795e+01
4.991005050072740801e+01,-3.829209292865506598e+00,5.714649644773890458e+01,6.286879814852319726e+01
4.911352257357516748e+01,-3.495198731935474257e+00,5.694120511337239066e+01,6.364682079800206083e+01
4.933391559792255521e+01,-3.068284094962386632e+00,5.639366188464105534e+01,6.322529718887094674e+01
5.004267856408920778e+01,-2.900145795903625867e+00,5.639171401477933188e+01,6.254879707567796743e+01
5.011238949144225074e+01,-3.137016895073884371e+00,5.739421265458310728e+01,6.238395679664348137e+01
5.145703802617054379e+01,-3.072596819717674066e+00,5.739835290056033301e+01,6.235350270729843913e+01
5.097227421827653870e+01,-3.313019391730868790e+00,5.636908609807278481e+01,6.196734950889674565e+01
5.058901991550018096e+01,-3.527603265856889436e+00,5.670862219637824353e+01,6.250536732616291857e+01
5.135080245365487173e+01,-3.839319030695321544e+00,5.798254675465486230e+01,6.162955129445920477e+01
5.063142423708732309e+01,-3.151623790525682978e+00,5.739704570085443436e+01,6.195160147678815576e+01
5.009049054966438064e+01,-3.581271760825870842e+00,5.710714244463428457e+01,6.174492963647438870e+01
5.026332842819127222e+01,-3.584204079481118299e+00,5.747381368612270336e+01,6.233621343482882082e+01
5.052379196361412284e+01,-3.456773488204689215e+00,5.722117814919667467e+01,6.263063607633144159e+01
4.988621543747226639e+01,-3.937261461079870628e+00,5.638996204822199587e+01,6.170853071458763139e+01
5.124608027794744203e+01,-3.481610502120311423e+00,5.772603930800882921e+01,6.119694160701433105e+01
5.028093169515278049e+01,-3.346069378943383299e+00,5.676676218232542226e+01,6.074921981733325538e+01
5.015922971678560316e+01,-3.271286006215248676e+00,5.814925150479280092e+01,6.018601236019534184e+01
5.042189533682779512e+01,-3.533443895699107884e+00,5.759308706559793478e+01,6.110894960816708732e+01
4.992296027771853062e+01,-3.190364317551946272e+00,5.694945681096596957e+01,6.096375696551178436e+01
5.037162296784911319e+01,-3.979247378271843161e+00,5.808280018519059951e+01,5.975121898170963419e+01
5.043303619515787517e+01,-3.458560770699754983e+00,5.603327743986449860e+01,6.119171801346533357e+01
5.029317430310290860e+01,-3.845003310009396102e+00,5.797359023481335782e+01,6.055323701941772185e+01
5.029154242340519687e+01,-3.605350978263821560e+00,5.607294407330034147e+01,6.068661792265413624e+01
5.103673084486143807e+01,-4.066682994617188740e+00,5.721753563623445871e+01,6.063771794781258961e+01
4.950362083499717869e+01,-3.550051081658416763e+00,5.589069938975145391e+01,6.084852857242587731e+01
4.956199702601409030e+01,-3.658698031670944317e+00,5.842186827431482499e+01,6.151424409481573718e+01
4.956566660594198481e+01,-3.526319680334651707e+00,5.749314982960537890e+01,6.117669873041185724e+01
4.919523309648837284e+01,-3.920774254240569690e+00,5.731459042133909776e+01,6.203956592442077067e+01
4.916220941661295285e+01,-3.447082271430055300e+00,5.783010896809305734e+01,6.137974490654714543e+01
4.959826990198931895e+01,-3.897999588195780518e+00,5.763695356961232363e+01,6.206996024905699016e+01
4.976350653231212817e+01,-3.799762265465936650e+00,5.832686776373638082e+01,6.166599651470950505e+01
4.873066019683140127e+01,-3.643234081409140401e+00,5.673441881119805430e+01,6.086501926813411956e+01
4.950865943802820368e+01,-3.576943554581468732e+00,5.766315012290569086e+01,6.190497346349661711e+01
4.954161162236555782e+01,-3.934308799887510588e+00,5.658796341734636570e+01,6.193116335760161206e+01
4.964884115161024170e+01,-3.936894585311669914e+00,5.797788915885493566e+01,6.225333007540224628e+01
4.949963213506132576e+01,-3.514053550324859998e+00,5.674778343896093702e+01,6.344125904744902300e+01
4.955801264327512001e+01,-3.385297704472314706e+00,5.527530111062385032e+01,6.281480377803273285e+01
4.877630245338608717e+01,-3.325656358074034813e+00,5.517576427634605096e+01,6.252985830909685916e+01
4.933595104828550149e+01,-3.196953007063278562e+00,5.723367500496834737e+01,6.272471956867307341e+01
5.094065010156354134e+01,-3.549653139672699353e+00,5.778483198150971845e+01,6.261830665951988095e+01
4.976551350158206333e+01,-3.118784074164651088e+00,5.687279261234753136e+01,6.321406824824567394e+01
4.947861052694182860e+01,-3.555035126360152731e+00,5.655253741076614205e+01,6.293595590552183694e+01
4.953573602504199158e+01,-3.755718707032336567e+00,5.573596004640045720e+01,6.189273100780318515e+01
5.012429066807923306e+01,-3.718408959072853293e+00,5.752275949920346676e+01,6.377351711683954960e+01
4.943385707351608715e+01,-3.388458162294661236e+00,5.811333335582205706e+01,6.252275160077405758e+01
4.953973891699717313e+01,-3.246833303558169348e+00,5.820140427324000143e+01,6.327766967626283900e+01
4.882844322558953820e+01,-3.083753883461412215e+00,5.591498771392463851e+01,6.236692372220768732e+01
5.013726061160244996e+01,-3.149395905592278666e+00,5.724838991195866811e+01,6.206470672197612259e+01
4.837567006302510464e+01,-3.263135403646195698e+00,5.748418593197366278e+01,6.165325253395061367e+01
4.956803512031347481e+01,-3.245063182673874280e+00,5.851277833157967478e+01,6.167668907785768795e+01
4.858183160783327992e+01,-3.665997038913673123e+00,5.841286070820512322e+01,6.210017093605368643e+01
4.906012666955779622e+01,-3.235210652970053502e+00,5.780372938532363492e+01,6.312416077012375126e+01
4.939155901576830843e+01,-3.723157265266785032e+00,5.833703411048612253e+01,6.188102078805253115e+01
4.871248479461691261e+01,-3.155038999228537477e+00,5.666827182637600657e+01,6.196901870523051059e+01
4.892828971594653353e+01,-3.592368951452435510e+00,5.730051586812597719e+01,6.178291179206625117e+01
4.908123844570886263e+01,-3.180141225645812142e+00,5.676181489403392533e+01,6.220679594321104133e+01
4.939379242521632563e+01,-2.734471568326902968e+00,5.794247150009508118e+01,6.099110326110980651e+01
4.902639834466442181e+01,-3.175354672760903441e+00,5.702635024659149821e+01,6.129025262027146681e+01
5.001839979270155823e+01,-3.205191773704342495e+00,5.705590033659034788e+01,6.028982634402212426e+01
4.952268127411367260e+01,-2.946426905660182172e+00,5.790635724044371813e+01,6.123955819776291776e+01
5.079613245898327989e+01,-2.833387405686245586e+00,5.760334917705259272e+01,6.004884495678838618e+01
5.046002006116233218e+01,-3.363989834795525269e+00,5.756106695176360688e+01,6.009947618581008300e+01
4.990123237149185798e+01,-2.935592183961148294e+00,5.812552607393073600e+01,5.960059130859541909e+01
5.060417516414009498e+01,-2.846157099375737687e+00,5.889191666230297528e+01,6.007860168617811780e+01
5.000508640656915560e+01,-3.564736805636165684e+00,6.018979886203031526e+01,6.102073771749618203e+01
5.001057404809419182e+01,-3.470783429809756626e+00,5.847524627657220009e+01,5.997297674120510891e+01
5.064035294372159512e+01,-3.155098950686827664e+00,5.898369975662065201e+01,6.113512016234463431e+01
5.040754266719902432e+01,-3.020117837794217053e+00,5.887382845063355319e+01,6.069657272750764321e+01
4.959392094312536159e+01,-2.810976073837473166e+00,5.594188689061884645e+01,6.174371564099488552e+01
5.125955458133181963e+01,-3.401466873627668974e+00,5.900109544326193145e+01,6.178272987675407535e+01
4.990313419793618266e+01,-3.106481514902561969e+00,5.669632070317817352e+01,6.114252870928792305e+01
4.902848660203932241e+01,-3.238570410868284455e+00,5.791519549913567033e+01,6.156514915392560283e+01
4.968819188136232867e+01,-2.931973385659958353e+00,5.776441744883275931e+01,6.138607974189343253e+01
5.153552311973852795e+01,-2.932079290287404660e+00,5.640425707081661955e+01,6.204788704153263978e+01
5.041688968511777347e+01,-2.720219305924722164e+00,5.719879049090708634e+01,6.196165150991028270e+01
5.054076892444534508e+01,-2.495133101185672331e+00,5.737310231812602268e+01,6.155857176158583854e+01
4.959205389220139892e+01,-3.297821786207492778e+00,5.676800292001076542e+01,6.026019693083814133e+01
4.955688608986086052e+01,-3.481723173258167492e+00,5.656354028092130903e+01,6.059851729771217066e+01
4.942976970967032457e+01,-2.996211308970224252e+00,5.801976228397855095e+01,6.088734168052703666e+01
5.016844317984277524e+01,-2.466854425296496345e+00,5.699775792881661118e+01,6.207116188465639084e+01
5.015825004554971400e+01,-3.172939311602952728e+00,5.887194440044947186e+01,6.161153665704577520e+01
4.937045948651601890e+01,-3.518410962719450197e+00,5.784514394351082700e+01,6.165746616645937195e+01
4.905022178819193357e+01,-3.351251035677229595e+00,5.795595035504825887e+01,6.220256556636845602e+01
4.996141831943658218e+01,-3.117773819573315564e+00,5.814051601510821854e+01,6.284839509449480488e+01
4.838352248994765858e+01,-3.239561474398726659e+00,5.667804621888511463e+01,6.343916926867252926e+01
4.937362438952400367e+01,-3.416169818192095420e+00,5.788821178654676913e+01,6.191677553867201311e+01
5.024915425271337455e+01,-3.277233178479761477e+00,5.728252637983880646e+01,6.182668068209439838e+01
4.960977675932539199e+01,-3.474201329146765715e+00,5.672532316094782345e+01,6.143904901182980183e+01
5.021059321858791691e+01,-3.388453109732154189e+00,5.735327886053352842e+01,6.144340585746861905e+01
4.971044160562735925e+01,-3.091281765372436041e+00,5.695314614612460957e+01,6.290772025337150097e+01
5.016677561261299445e+01,-3.520695045653276622e+00,5.749873502876992148e+01,6.276520623671670762e+01
5.015710572442347370e+01,-3.220964180140555300e+00,5.681221628366287746e+01,6.201947856618552635e+01
5.045183319269679600e+01,-2.994477544027034810e+00,5.584704919564696723e+01,6.260294497358265886e+01
5.090323691655435567e+01,-3.495735477168842920e+00,5.788558391855598728e+01,6.256870667285798504e+01
5.082086524349986689e+01,-3.783328704190147107e+00,5.685629445964054440e+01,6.278699261930822217e+01
5.096221263699315074e+01,-3.492485775097513567e+00,5.712750576289211324e+01,6.325883350765115409e+01
5.110870673740632952e+01,-3.213318914929516268e+00,5.761381232685269538e+01,6.297677353892387231e+01
5.081429221193030799e+01,-3.159203473399962547e+00,5.670236429549378698e+01,6.320230511390389694e+01
5.026475595276691877e+01,-3.492806673678664708e+00,5.649038510279435599e+01,6.170781855511263814e+01
5.079047570877277451e+01,-3.896925047102861583e+00,5.638395611240002836e+01,6.319779841003312981e+01
5.056463745795988984e+01,-3.940266000947879377e+00,5.659780633991475440e+01,6.211650523099135768e+01
5.001750398743673998e+01,-3.572909198229822891e+00,5.746679792833725742e+01,6.194234657904725339e+01
5.031031895936230569e+01,-3.640461279998845612e+00,5.748031273676376429e+01,6.334311792385064166e+01
5.047084448137995594e+01,-3.574788438242698874e+00,5.753944600933365905e+01,6.282475336664115417e+01
5.016738688588497297e+01,-3.462300996488657745e+00,5.619288424455604058e+01,6.285983185919999983e+01
4.983140795692835212e+01,-3.386940045195792948e+00,5.503190939481710586e+01,6.286367155480001401e+01
4.993472319205709198e+01,-3.386363762843458858e+00,5.587770622903920525e+01,6.255391370454960764e+01
5.003415357227387261e+01,-3.695489584645144987e+00,5.622986820878797687e+01,6.241830360005767631e+01
4.977949216345327699e+01,-3.962729080694138872e+00,5.575916515860472344e+01,6.194392270696560843e+01
5.026455068331686959e+01,-3.716419543269310566e+00,5.639052726780566616e+01,6.195797919886589256e+01
4.995656759671481240e+01,-3.561997365850935182e+00,5.531709418316918914e+01,6.194929912576868958e+01
4.959234041420972261e+01,-3.896183625555231345e+00,5.485853199060139929e+01,6.177733034868000317e+01
5.085353587460610214e+01,-4.138698301863563245e+00,5.685000634296337552e+01,6.257941230220915685e+01
5.069990576590497255e+01,-4.373595963173272594e+00,5.605619322204604060e+01,6.231566654635521019e+01
5.088443650900741488e+01,-4.162159368332929432e+00,5.574923135266429597e+01,6.342708634287114222e+01
5.052246196006441892e+01,-3.865518638227555925e+00,5.643319670157355716e+01,6.264594844519140793e+01
4.991848161955947205e+01,-3.870559661197255252e+00,5.563643567843901394e+01,6.250716763042108681e+01
5.075937574130659868e+01,-3.632631433915491925e+00,5.673084566890986480e+01,6.241416755290206453e+01
5.102747858975646267e+01,-3.777547642902980840e+00,5.638059120060215434e+01,6.264223454844487549e+01
5.092508653009984698e+01,-3.773053300783097086e+00,5.678391489726269015e+01,6.287846047958017692e+01
5.069207819550030081e+01,-3.726396037053461896e+00,5.697734596663559614e+01,6.300878846709363756e+01
5.019241440885983252e+01,-3.609621352661513072e+00,5.653318113118951516e+01,6.294412409462470492e+01
5.083827199843162958e+01,-4.092878383674694476e+00,5.866005121187539828e+01,6.205807975722583336e+01
5.008433333146845001e+01,-3.912682078055688351e+00,5.712288424030401757e+01,6.211938903808627543e+01
5.108306476626456316e+01,-4.003689295883418708e+00,5.574391001483562746e+01,6.213995743634691848e+01
5.047428737484698047e+01,-4.014443896993810768e+00,5.550509198042642112e+01,6.218417485621024099e+01
4.944906041297988253e+01,-3.953654338916145150e+00,5.634420825619037032e+01,6.226406297308284365e+01
4.970237974841042217e+01,-3.589898422171799552e+00,5.701475167092054619e+01,6.243701224510870418e+01
4.989271529114881787e+01,-4.052448418698730848e+00,5.542569179029005255e+01,6.250498657670144809e+01
4.908595646896642251e+01,-3.556132178643586883e+00,5.513216494374464816e+01,6.165221472449563578e+01
4.996893281863992087e+01,-4.329642132867746795e+00,5.828624336137131934e+01,6.176251326055906077e+01
4.925721647699112538e+01,-3.974215610243597041e+00,5.592598109010812379e+01,6.274807334025430094e+01
5.006411936162334797e+01,-3.868803060507474356e+00,5.723675135924424495e+01,6.190337196598321157e+01
5.104860577312040704e+01,-4.043165649291331931e+00,5.772514599967956883e+01,6.134467695425995259e+01
5.023743142760175573e+01,-3.911120735140293903e+00,5.651039340255073995e+01,6.111561490717339495e+01
5.000538567246977095e+01,-3.954849636630171972e+00,5.643728261240607225e+01,6.158879709251442591e+01
4.900535877985038269e+01,-4.012073865545453089e+00,5.669853598270215400e+01,6.264653468274318016e+01
4.924758760692089510e+01,-3.930014753391965598e+00,5.582362368597182467e+01,6.290580479908467737e+01
4.952398702689603738e+01,-3.993516179453983739e+00,5.581442674174024887e+01,6.297165014778220637e+01
4.986101635009983823e+01,-3.838102970193709496e+00,5.582094803049314891e+01,6.224610898108129220e+01
5.049394845768375006e+01,-3.548808208246278184e+00,5.696628417688265955e+01,6.226724881955684054e+01
5.095725800364036218e+01,-3.877889670148675805e+00,5.813997721366907001e+01,6.113543569748299689e+01
5.027530088688253329e+01,-3.528220871078310950e+00,5.537856329234592323e+01,6.176298497878302385e+01
5.083767836875640000e+01,-3.437632430329095712e+00,5.671649377444802553e+01,6.017669670700105655e+01
5.079631114145835369e+01,-3.611987533700123265e+00,5.682673760110701267e+01,5.909963292915736588e+01
5.076285678685426461e+01,-4.038104044737188758e+00,5.691395977823491847e+01,6.067503201778270494e+01
5.057595854735183849e+01,-3.829794968230814334e+00,5.634103623761577495e+01,6.085516792991994350e+01
5.042173936003817403e+01,-3.993805689776500856e+00,5.606418648887725453e+01,6.069647368433523127e+01
5.026626512465946917e+01,-4.116133563000438755e+00,5.843398701021678932e+01,6.081112067451407910e+01
5.150753972702019468e+01,-3.978208189900911407e+00,5.677773475564939787e+01,6.131459097864136965e+01
5.100027203530066089e+01,-3.974914563356072961e+00,5.727433111552218747e+01,6.105865650421934987e+01
5.071049076265041577e+01,-4.369094832285547625e+00,5.851683991888755543e+01,6.092398228770015578e+01
5.129435312428672233e+01,-4.224707917950830449e+00,5.787089538500094221e+01,6.054431847336486783e+01
5.121563612604324334e+01,-4.674991149691081205e+00,5.849265023469590830e+01,6.174516604736966485e+01
5.121024249719219767e+01,-4.513136788133827793e+00,5.752969103951124907e+01,6.169530873049829012e+01
5.118710743616929193e+01,-4.159709922120541137e+00,5.739255375577914009e+01,6.222068786905958149e+01
5.192053808970918993e+01,-3.805721784694284793e+00,5.715187092757177112e+01,6.219022970466360789e+01
5.126318502270416388e+01,-3.889147827771147092e+00,5.857718690371494574e+01,6.125469256521483885e+01
5.066626589157558413e+01,-3.755910797209679686e+00,5.622258979632317022e+01,6.152741770119143183e+01
5.068577549386616710e+01,-3.439304151992750747e+00,5.701243368310503001e+01,6.225878173719318198e+01
5.137313914736575526e+01,-3.680181851995648401e+00,5.836715922637785781e+01,6.311572107664144227e+01
5.025879040198827852e+01,-4.057109339453496943e+00,5.740110634423201930e+01,6.248144933903747500e+01
5.033353866758301365e+01,-3.901932407029065075e+00,5.835523115811975714e+01,6.218663553910787556e+01
4.909068995115523393e+01,-3.694711335726431400e+00,5.662037220544890914e+01,6.149953572599459761e+01
4.849582300134644441e+01,-3.782744901844210972e+00,5.641802596192923147e+01,6.208302302543965112e+01
4.922860696344005049e+01,-3.355123325867999995e+00,5.648104516088863392e+01,6.258976488130313953e+01
4.990589642417430127e+01,-3.804290687987581521e+00,5.564526871524662255e+01,6.149552188515087181e+01
5.062317908877058414e+01,-3.511209478232423464e+00,5.628751479024486315e+01,6.161626748091232741e+01
5.026769030875696842e+01,-3.710083667739034752e+00,5.649458176434168166e+01,6.293741764613573508e+01
4.975218376481326743e+01,-3.629967069827053194e+00,5.745402556237681324e+01,6.307079185469996219e+01
4.975490941819170132e+01,-3.637325200853467777e+00,5.683238143445107937e+01,6.231612181476420886e+01
5.038358616742547724e+01,-3.461654209386445302e+00,5.687137163825103414e+01,6.220299789975950944e+01
5.009479932040272843e+01,-4.070386572226190935e+00,5.660566368213218880e+01,6.213269039239682456e+01
4.745329658947171936e+01,-3.916533190867063752e+00,5.688276113936195344e+01,6.150246834051600331e+01
4.959810068511869474e+01,-3.899108877664886563e+00,5.715182472324534757e+01,6.138626430560306346e+01
4.850605164957165982e+01,-4.205059670446296138e+00,5.696828027567706698e+01,6.160652630189385093e+01
4.816363043006246158e+01,-3.850111170785844195e+00,5.570750820748911281e+01,6.142083033321814156e+01
4.929785762194269694e+01,-3.942114932250376569e+00,5.632056761986647331e+01,6.113165507948356492e+01
4.931668127819364855e+01,-3.616226396605938476e+00,5.656047034518719840e+01,6.153079058886042674e+01
4.929838488042884848e+01,-4.112892755727720839e+00,5.658480644497534229e+01,6.153283671039918801e+01
4.983040970026388550e+01,-4.412796941864833400e+00,5.735310036654569643e+01,6.128132631661772933e+01
4.915039301789727233e+01,-4.135827930164744259e+00,5.650719472410958133e+01,6.147599109208556456e+01
4.894417002694559216e+01,-4.371326688221238044e+00,5.684390729822074917e+01,6.229883163602139717e+01
5.006788129154221423e+01,-4.251383308997141341e+00,5.754476888985566063e+01,6.211827739791525005e+01
5.087984556600591901e+01,-3.974416250418009611e+00,5.820941099266018881e+01,6.192151337435528546e+01
4.999851427193402742e+01,-3.925103531733846296e+00,5.734519006427354526e+01,6.155402487638784237e+01
4.887782664766621110e+01,-3.661608500571190916e+00,5.737021164529819828e+01,6.266363389220715874e+01
4.917996187082240311e+01,-3.519220985440760785e+00,5.639983743807812289e+01,6.304500518656857366e+01
4.921537350955562573e+01,-3.386354477722434808e+00,5.700055798788063299e+01,6.344459570185531305e+01
4.921542643453787491e+01,-3.583080848938308804e+00,5.736475949306217359e+01,6.306831437723757006e+01
4.903495087274289688e+01,-3.520014533387957556e+00,5.756881790764584395e+01,6.337496973314883775e+01
4.992535314358096343e+01,-3.562859570552525668e+00,5.733937739107615528e+01,6.291607161101067192e+01
5.023814786048479419e+01,-3.448416654947941140e+00,5.866656525257526056e+01,6.262848128133020964e+01
4.950852826912270643e+01,-3.492185525250327771e+00,5.690581776245569756e+01,6.210810837011591445e+01
4.932051352512813480e+01,-3.139406093816710097e+00,5.577363825781402795e+01,6.330756378444650778e+01
4.990485988623723301e+01,-3.194045250928851942e+00,5.691108835379952069e+01,6.284972297962085008e+01
5.050313468193522226e+01,-3.325551280995462378e+00,5.714457623619879456e+01,6.251787709495455658e+01
5.005425397851037417e+01,-3.276015190761299323e+00,5.772574492712167427e+01,6.261691544018739819e+01
4.868289925523274775e+01,-3.440885352057243551e+00,5.583208057682835346e+01,6.357660794999398490e+01
5.041517414523528373e+01,-3.602707078059516732e+00,5.683725081363211729e+01,6.302599226293700951e+01
5.028691152067446524e+01,-3.632896981033091777e+00,5.644834222900141896e+01,6.272122599521809150e+01
5.010456316355639217e+01,-3.675034119358542739e+00,5.648700586500183363e+01,6.370539614514311921e+01
5.061455828852355410e+01,-3.422638916013617916e+00,5.663035111168456837e+01,6.359324774799914337e+01
5.127318239784990794e+01,-3.069204551132415304e+00,5.752790932407797442e+01,6.241737635211033108e+01
5.160290789851661941e+01,-3.212147913150140255e+00,5.863947016725168737e+01,6.317036661766361760e+01
5.129076604766859759e+01,-3.254017426243308364e+00,5.805561961026388218e+01,6.270933685501903199e+01
5.121698027420463006e+01,-2.918875566137494104e+00,5.671706390436911960e+01,6.237951871746661681e+01
5.073739419509373505e+01,-3.670688412234753173e+00,5.743466539710134811e+01,6.338094256698345674e+01
5.165420632849779281e+01,-3.937280193411346829e+00,5.786592155882465960e+01,6.327416912499215584e+01
5.034468686879353783e+01,-3.881142509637506066e+00,5.790003107392620052e+01,6.287173616655843489e+01
5.070736274639418184e+01,-3.502491728162958395e+00,5.712596587104761880e+01,6.349712656346751061e+01
5.023728943382871392e+01,-3.542698428349147832e+00,5.732004797386495909e+01,6.396085653696633244e+01
5.037909604971814304e+01,-3.756419793965953602e+00,5.587200687303286628e+01,6.282415918556495171e+01
5.120419148329453662e+01,-3.707375592697523814e+00,5.652594655057446005e+01,6.284234529165810557e+01
5.095973645356247772e+01,-3.747613717860815541e+00,5.622629842717371673e+01,6.180559596251297449e+01
4.911556010810382844e+01,-3.197068334506035114e+00,5.467075579831385568e+01,6.228203697409314543e+01
5.042096344816830111e+01,-3.832729495527367192e+00,5.605913783778575521e+01,6.208002591405026749e+01
4.974507120016793493e+01,-4.121584041334905635e+00,5.532630878228409443e+01,6.264592560399039911e+01
5.042516799056106436e+01,-4.021696945031486337e+00,5.627695765767757763e+01,6.325474685885445325e+01
4.983786822571276787e+01,-4.164375085870936744e+00,5.656995382336808120e+01,6.284210710916780585e+01
5.045761495347611003e+01,-3.899882331301895988e+00,5.624285038579072449e+01,6.217945233693686191e+01
5.075678844353637942e+01,-3.601048003897894034e+00,5.671607303738050376e+01,6.251003522681331503e+01
4.979205900122486383e+01,-3.612927816588161534e+00,5.495113743844146370e+01,6.318699021455048381e+01
5.046062469476942880e+01,-3.672092368205390756e+00,5.671444240672379067e+01,6.288306909512691334e+01
4.994586046700356974e+01,-4.151319817525923384e+00,5.681432321975752586e+01,6.225882747074992096e+01
5.229001985241426098e+01,-4.004500982001864884e+00,5.841499012052979367e+01,6.289662685822296595e+01
5.189240295421918603e+01,-3.990287925875144026e+00,5.828701901390933671e+01,6.205856263226836234e+01
5.102624762683462478e+01,-3.902964014544259896e+00,5.726626440994024847e+01,6.248772360498829670e+01
5.098934459761201055e+01,-4.046075058888789044e+00,5.594601334154767613e+01,6.239963690770994020e+01
5.103164043800313010e+01,-4.306996551495558379e+00,5.732921283995170114e+01,6.229982078498632347e+01
5.171455237373314162e+01,-4.611513411822691921e+00,5.792525674060622976e+01,6.153968082599512002e+01
5.020475131488981901e+01,-4.602713715929517946e+00,5.660658159275684653e+01,6.070186768338297867e+01
5.017541050673344216e+01,-4.667798082914039526e+00,5.653657401702060525e+01,6.088408888625309601e+01
4.981467459977064749e+01,-4.518466425721662461e+00,5.682621773663459663e+01,6.067136704797024294e+01
5.074433001310755742e+01,-5.054672803934117553e+00,5.731861472268496982e+01,6.174782733917407285e+01
5.086049494380645797e+01,-4.337912225773557395e+00,5.659149315819021808e+01,6.250856227253261466e+01
5.024375851014875849e+01,-4.296429598633253022e+00,5.715108604813229931e+01,6.294391799847176827e+01
5.099005593200507747e+01,-4.165901401877910359e+00,5.754489878045177420e+01,6.250118896299895255e+01
5.044593955298044108e+01,-3.985236498248234227e+00,5.793180293615883869e+01,6.268097463830822136e+01
5.150616580521808885e+01,-4.060641085170992426e+00,5.821976098025849922e+01,6.254484458229156729e+01
5.079857548514170418e+01,-3.986559616236746706e+00,5.782619689050103773e+01,6.221293861330862995e+01
5.116164914167187305e+01,-3.864493474552901375e+00,5.800913884487530936e+01,6.285893370904602051e+01
5.122316020643963697e+01,-4.033385220710734131e+00,5.788804358918777382e+01,6.339595188697109762e+01
5.054637095774879896e+01,-3.839888288501946079e+00,5.815531653431539638e+01,6.317963247730391885e+01
5.096890742935659091e+01,-4.251454411176688097e+00,5.707073768619786591e+01,6.341611972038811018e+01
4.926340939920444129e+01,-3.986260077872863405e+00,5.643737448836067472e+01,6.271320253187714400e+01
4.896385629302056230e+01,-4.069501418604623666e+00,5.772883852406985028e+01,6.320211099229501883e+01
4.967801266545328787e+01,-4.096186155634093495e+00,5.718127468235052646e+01,6.335444957182203751e+01
5.001835875437858903e+01,-4.532053838676539215e+00,5.675506998881101595e+01,6.338524266485455883e+01
5.038444493068387686e+01,-3.877814430601986828e+00,5.676900841940049247e+01,6.300223044029981168e+01
4.938526325078069590e+01,-4.324934474652323502e+00,5.719023415600061355e+01,6.247837608826523592e+01
4.966717858931109220e+01,-3.925861297528953742e+00,5.566178600677412192e+01,6.284280455846226943e+01
4.798660904856443921e+01,-4.287433121149042847e+00,5.552829701060497314e+01,6.286223987837149707e+01
4.984954503372772194e+01,-4.280559115143269366e+00,5.753981400576037686e+01,6.243941106979912092e+01
5.036365955912142311e+01,-4.575959552315211454e+00,5.768253834020443804e+01,6.265428349820778209e+01
5.013828214748165379e+01,-4.187148313230601104e+00,5.728676513772882828e+01,6.263898039733625467e+01
4.999849948419880974e+01,-4.233587732546432392e+00,5.815304798483600734e+01,6.154428437408483887e+01
5.018870916919854608e+01,-4.192024956021128901e+00,5.773056910845459555e+01,6.110148944240118141e+01
4.942821051758527773e+01,-3.766795738085413348e+00,5.630182892950733731e+01,6.079840711580850865e+01
5.014516147835244908e+01,-4.403790031304346542e+00,5.683516996715066938e+01,6.087217744237073447e+01
5.003321796408216215e+01,-4.331677710959688454e+00,5.689389411094010995e+01,6.120325506078281563e+01
4.938486311471042711e+01,-4.030097637875677208e+00,5.611903603549640707e+01,6.107900649960843253e+01
4.955527918335493354e+01,-4.263210633258772475e+00,5.564377659903162510e+01,6.094691524159988205e+01
4.974906341394992637e+01,-4.172380533525206658e+00,5.636669815933179706e+01,6.134123821083150574e+01
4.848103646010920187e+01,-3.955862198826636700e+00,5.580392439528009874e+01,6.215457079637402416e+01
4.980035742837523571e+01,-4.447674355803663104e+00,5.550181302892924151e+01,6.084851180474899479e+01
4.992205441392584220e+01,-4.101611406868521215e+00,5.637702302151243572e+01,6.287008334362922568e+01
4.918737696705553475e+01,-4.210573557685698631e+00,5.639527005751330790e+01,6.240390860029444298e+01
5.010596877308658037e+01,-3.697980870048716895e+00,5.544625273932763321e+01,6.219133012982668873e+01
5.054120386342168558e+01,-4.220774467861609480e+00,5.575491101979608999e+01,6.311550402744440902e+01
5.025343436689441035e+01,-4.124676049887384011e+00,5.620203291757019315e+01,6.206881443077002558e+01
5.021754649535646564e+01,-3.901010264701483266e+00,5.692081107559459241e+01,6.233101988861785259e+01
4.997943089583115039e+01,-3.970779506717555307e+00,5.668248099387439254e+01,6.246262498668676244e+01
4.974909781639203032e+01,-4.359119652444299220e+00,5.773441036018432726e+01,6.195422613210620710e+01
5.022341799578646970e+01,-4.658036705939572641e+00,5.850490612126573353e+01,6.158142980587198423e+01
4.923335747867552215e+01,-3.941149341280443252e+00,5.710056038139320123e+01,6.226018734628513585e+01
4.938828741829964031e+01,-4.351331117283955052e+00,5.647723510228603772e+01,6.150995918714583865e+01
4.860387929691187026e+01,-4.327244698498326159e+00,5.687867678587482345e+01,6.179734332549418951e+01
4.976166398575014682e+01,-4.276937203568245138e+00,5.754416779051140196e+01,6.033771111115579089e+01
4.951121799734458051e+01,-4.337219707322013562e+00,5.665601936246013537e+01,6.084316231645581752e+01
4.938911713766832179e+01,-4.178037705300724269e+00,5.805409507726909624e+01,6.132015919713745689e+01
4.854482279479752549e+01,-3.771593184033520174e+00,5.579086208470504715e+01,6.155160643411165466e+01
4.994103529413470000e+01,-4.031309802195188752e+00,5.690396074916580460e+01,6.062071350162783290e+01
4.997534449247219612e+01,-4.731412567669835312e+00,5.720459638609774089e+01,6.087740033266609885e+01
4.954358093299165944e+01,-4.588641531231026249e+00,5.851141736944061478e+01,6.174468988914470202e+01
4.909246464534962939e+01,-4.692779967930754026e+00,5.648681589043085438e+01,6.129799035376768757e+01
4.971554969555118220e+01,-4.074281096709931660e+00,5.673033381104505679e+01,6.166108335759776082e+01
5.001899980053796924e+01,-4.255999783297632177e+00,5.748029588466621931e+01,6.196232088122977899e+01
4.903216893489848616e+01,-4.107089913092586642e+00,5.697507714314714633e+01,6.133646408287602014e+01
4.945678036623921514e+01,-3.806137318098095079e+00,5.699387975796889094e+01,6.272776283979884226e+01
5.074075296080145847e+01,-4.375216746883559438e+00,5.830556317659038967e+01,6.139045898284292946e+01
5.006090175412408882e+01,-4.179678626578571254e+00,5.890182980795579226e+01,6.205836750053039452e+01
5.059883807824308377e+01,-4.649451629270487274e+00,5.746496470838422965e+01,6.178266338713894612e+01
5.000457209082597387e+01,-4.441987777686826178e+00,5.695481950714996344e+01,6.171820181386918591e+01
5.030009730790538924e+01,-4.101927000510542598e+00,5.783679683376028891e+01,6.165504141761392987e+01
4.820565756768945676e+01,-3.855262469641772327e+00,5.775114390171835765e+01,6.230271790977562318e+01
4.876105680733552106e+01,-4.114668216760655639e+00,5.641591894915511318e+01,6.165957796253259460e+01
4.999273908326497207e+01,-3.962372507475592442e+00,5.778341744515475398e+01,6.209810430681644533e+01
5.019263469699496483e+01,-4.102614036718001955e+00,5.737208239818772171e+01,6.228766930139859426e+01
5.035981441351535182e+01,-4.143968544303113788e+00,5.830174801979745780e+01,6.158994412848065281e+01
4.972774193281730248e+01,-4.064815682952421128e+00,5.750771592663268450e+01,6.166574849928797875e+01
5.036702149306972132e+01,-3.921721328411415186e+00,5.797796197080393199e+01,6.153118411721656855e+01
4.926871058981070206e+01,-3.870316463935225215e+00,5.702489707659491103e+01,6.248023841457703043e+01
4.959873467025109761e+01,-4.093497871220861839e+00,5.600217603602508376e+01,6.260135123344451813e+01
5.005607529182303495e+01,-4.221630660919196032e+00,5.711456204758533062e+01,6.175976730968669415e+01
4.955379702083761373e+01,-3.864039415422880097e+00,5.763239420299114357e+01,6.171514037024074639e+01
5.025752549983594264e+01,-3.917150084227948525e+00,5.795168143302569064e+01,6.210554503757395395e+01
5.006077876815368199e+01,-4.323769682318847174e+00,5.724116436395063801e+01,6.191803353611375371e+01
4.943748095850994417e+01,-4.170591694015989503e+00,5.692197255837069747e+01,6.202642629988056200e+01
4.896070390881017431e+01,-3.748867050253387845e+00,5.601148676722011999e+01,6.154908112576429602e+01
4.989884278888747104e+01,-4.668013447573407859e+00,5.646168306245007074e+01,6.181356411379655214e+01
4.997104153277351202e+01,-4.232820675091396367e+00,5.737188932126978358e+01,6.259919862914589572e+01
4.953549527006296671e+01,-4.162705522800798974e+00,5.609008447507464723e+01,6.283288626552375433e+01
4.959133519622432118e+01,-4.351439659102560142e+00,5.660311234295928529e+01,6.172183837640193360e+01
4.948205135296537094e+01,-4.289445053801763663e+00,5.736643068769144094e+01,6.183732593253424881e+01
4.905816844571148749e+01,-4.319999134867508417e+00,5.601462231165226768e+01,6.261701143065615582e+01
5.025273589508825012e+01,-3.996086048300249161e+00,5.740043723703470846e+01,6.168880057776605952e+01
4.883242073222604773e+01,-3.939019642298731583e+00,5.598167951088149152e+01,6.221441085216183353e+01
4.865067560073016750e+01,-4.216528582673539916e+00,5.685298038455056258e+01,6.335946569334959833e+01
4.880383335422703084e+01,-4.143509102898811136e+00,5.659021928460720829e+01,6.305017599523696248e+01
4.747419888029981649e+01,-4.256632219261256012e+00,5.585128915811919370e+01,6.270916647304646574e+01
4.933075820368176068e+01,-4.180293625039887218e+00,5.827418334251382248e+01,6.324416062275798822e+01
4.889255896104338461e+01,-4.689627003317646370e+00,5.767922454919549580e+01,6.337531226320788846e+01
4.894144396716922074e+01,-4.216348833927121120e+00,5.732508559745675569e+01,6.335953236438344049e+01
4.965117100571661268e+01,-4.620467377237133633e+00,5.810640206013494691e+01,6.328688621629024880e+01
5.005913656364183595e+01,-4.177570475053187238e+00,5.831161056911791007e+01,6.306343882827549407e+01
4.862781229120684401e+01,-4.133488491743420923e+00,5.753033188505257556e+01,6.187643273294516177e+01
4.881416456760299383e+01,-4.230554404012259795e+00,5.775014366735614857e+01,6.333620595469152192e+01
4.874590315336376989e+01,-4.221795251349355738e+00,5.729647362219609619e+01,6.344803468621138620e+01
5.064492569963212532e+01,-4.701808319564612759e+00,5.884216093637072476e+01,6.373820218201189647e+01
5.099150780114783288e+01,-4.551877709506428005e+00,6.119162287088745700e+01,6.264757399469504406e+01
5.016232231750886683e+01,-4.245878123784365243e+00,5.887903147005342674e+01,6.288801359635323251e+01
4.914071694639496002e+01,-4.404549186742755751e+00,5.748150380775820878e+01,6.340754302049548841e+01
4.976336232260563719e+01,-4.724109041414187971e+00,5.962005708228082312e+01,6.389806226325822536e+01
4.822624571588163889e+01,-4.376000384866934212e+00,5.699582624633384142e+01,6.336259036630767127e+01
4.889846206611923662e+01,-4.782856969390742563e+00,5.651507145833976864e+01,6.337414402193576279e+01
4.887259383219790010e+01,-4.886932454657447522e+00,5.722181525590131201e+01,6.344818181116733058e+01
4.863695111274672200e+01,-4.427529967409647327e+00,5.723124251240651006e+01,6.344085554859168496e+01
4.897733922102907655e+01,-4.672859218678894422e+00,5.686290035653423303e+01,6.260318136284966783e+01
4.979107110944074321e+01,-4.261608258832865204e+00,5.711280214238902175e+01,6.318782531239266831e+01
4.960022958388958614e+01,-4.461069711527237303e+00,5.859670676424342162e+01,6.314244111364398293e+01
5.005669370510113936e+01,-4.148573567218420521e+00,5.716695963792184898e+01,6.288708703092069641e+01
4.963272295653185040e+01,-4.425370248812669161e+00,5.827478014163160935e+01,6.226064372284106696e+01
4.956533650993974760e+01,-4.749457122027124001e+00,5.778380958012207458e+01,6.254696866169891933e+01
5.007012898002913914e+01,-4.468622176581796168e+00,5.693545059936402453e+01,6.251987746764180542e+01
4.980932237532960727e+01,-4.178055842843235723e+00,5.755241483365880129e+01,6.180534148594360033e+01
5.090207587269383538e+01,-4.724364041653366542e+00,5.745131084510565955e+01,6.199894295510365794e+01
5.053758149145635059e+01,-4.037744869914234869e+00,5.733400815992339261e+01,6.219791225754891428e+01
5.051928947571451545e+01,-4.232384658815483647e+00,5.729393110028960479e+01,6.211077041107400021e+01
5.014384955346843498e+01,-4.417924505748821673e+00,5.864680943967478299e+01,6.267748022780860140e+01
5.048438209980095337e+01,-3.939485705477274280e+00,5.670425272025901364e+01,6.226731727097849500e+01
4.995463838558144687e+01,-4.473708253872544560e+00,5.696289633470440350e+01,6.119967086396597722e+01
5.064102009136391302e+01,-4.451181422809007415e+00,5.776481888759835215e+01,6.314589366128248571e+01
5.033732499942956906e+01,-4.341158389919421268e+00,5.941866676350033316e+01,6.284570679169076612e+01
4.918321314835949210e+01,-4.397137004489131584e+00,5.757183374680020904e+01,6.245692908212712524e+01
4.994648604231212374e+01,-4.151815869888672239e+00,5.609317659886251306e+01,6.287230399850320595e+01
5.058998358131159279e+01,-3.892099132014728013e+00,5.844825585627676645e+01,6.316826954747694600e+01
5.085279294240392289e+01,-4.224088000974582258e+00,5.770797475034574830e+01,6.333572132936382104e+01
5.011650100026772492e+01,-4.150295803441281350e+00,5.785280013959106071e+01,6.360694958133173316e+01
5.058580974772722527e+01,-4.050039858883444310e+00,5.755175111826134327e+01,6.277950068566498487e+01
[truncated: 10,179 more rows]

## Sheet: Fig 1CD.ES.data
#
[truncated: 15,560 more rows]

## Sheet: Fig 2A_SCAM rPres
condition	mutant	individual NLC(MTS)/NLC(contr)								mean	s.e.m.
[truncated: 80 more rows]

## Sheet: Fig 2B.Extracellular
#
[truncated: 61,652 more rows]

## Sheet: Fig 2B.Intracellular
#
[truncated: 61,653 more rows]

## Sheet: Fig 3A_SCAM zfPres
condition	mutant	individual NLC(MTS)/NLC(contr)						mean	s.e.m.
[truncated: 85 more rows]

[truncated: 2 more sheets: Fig 4F, Fig 6 JK]
